# Supplementary material for: PRE-1 Revealed Previous Unknown Introgression Events in Eurasian Boars during the Middle Pleistocene
Source: Genome Biol Evol. 2020 Jul 10;12(10):1751–64. doi: 10.1093/gbe/evaa142 (PMC7643367; doi:10.1093/gbe/evaa142)
Supplement: evaa142_Supplementary_Data [file evaa142_supplementary_data.zip]

Archive with 3 entries (3 files):
- Supplementary Figures.pdf
- Response to Editors.doc
- Supplemenatry Tables.xlsx
