# Supplementary material for: PRE-1 Revealed Previous Unknown Introgression Events in Eurasian Boars during the Middle Pleistocene
Source: Genome Biol Evol. 2020 Jul 10;12(10):1751–64. doi: 10.1093/gbe/evaa142 (PMC7643367; doi:10.1093/gbe/evaa142)
Supplement: evaa142_Supplementary_Data [file evaa142_supplementary_data.zip › Supplemenatry Tables.xlsx]

## Sheet: Table S1
Table S1 Quality assessment for all the genome assemblies
Assembly	Assembly accession	Breed	Assembled genome size(Gb)	Number of 'N' (Mb)	N content of whole genome	Number of scaffolds	scaffold N50(Mb)	GC content(%)
Sus scrofa 11.1	GCA_000003025.6	Duroc	2.5	29.86	0.0119	706	88.23	41.37
Sus scrofa 10.2	GCA_000003025.4	Duroc	2.8	289.37	0.103	9906	0.576	41.7
Rongchang_pig_v1	GCA_001700155.1	Rongchang	2.48	29.4	0.0117	44905	2.36	41.89
Bamei_pig_v1	GCA_001700235.1	Bamei	2.49	27.21	0.0108	52722	1.54	41.89
Jinhua_pig_v1	GCA_001700295.1	Jinhua	2.48	20.75	0.0083	48572	1.49	41.89
Meishan_pig_v1	GCA_001700195.1	Meishan	2.49	28.84	0.0114	61929	1.26	41.93
Large_White_v1	GCA_001700135.1	Large White	2.47	27.09	0.0108	42258	2.45	41.87
Berkshire_pig_v1	GCA_001700575.1	Berkshire	2.46	20.13	0.0081	38799	1.68	41.88
Hampshire_pig_v1	GCA_001700165.1	Hampshire	2.45	19.19	0.0078	32657	1.56	41.87
Landrace_pig_v1	GCA_001700215.1	Landrace	2.46	20.55	0.0083	39994	1.42	41.87
Pietrain_pig_v1	GCA_001700255.1	Pietrain	2.45	23.38	0.0094	36591	1.67	41.85
Tibetan_Pig_v2	GCA_000472085.2	Tibetan	2.44	63.02	0.0252	72068	0.88	41.83
Minipig_v1	GCA_000325925.2	Wuzhishan	2.51	55.43	0.0221	137577	5.85	41.9
SscrofaMinipig	GCA_000331475.1	Ellegaard Gottingen minipig	2.36	0	0	231585	0.022	41.7

## Sheet: Table S2
Table S2 Details of 316 pigs from 65 different pig breeds
ID	Pig_ID	Region_ID	Region	Breeds	Source	Technology	Read size	Coverage(×)
1	183	SA	Asian	China wild boar	SRR949641-SRR949642	Illumina HiSeq 2000	100bp	25.9286
2	184	SA	Asian	China wild boar	SRR949643-SRR949644	Illumina HiSeq 2000	100bp	25.3929
3	185	SA	Asian	China wild boar	SRR949645-SRR949647	Illumina HiSeq 2000	100bp	25.3929
4	186	SA	Asian	China wild boar	SRR949648-SRR949650	Illumina HiSeq 2000	100bp	19.5714
5	187	SA	Asian	China wild boar	SRR949651-SRR949653	Illumina HiSeq 2000	100bp	19.1786
6	188	SA	Asian	China wild boar	SRR949654-SRR949656	Illumina HiSeq 2000	100bp	22.68
7	209	SA	Asian	South China wild boar	ERS804965	Illumina HiSeq 2000	100bp	13.8214
8	210	SA	Asian	South China wild boar	ERS804966	Illumina HiSeq 2000	100bp	6.44
9	211	SA	Asian	South China wild boar	ERS804967	Illumina HiSeq 2000	100bp	32.2
10	212	SA	Asian	South China wild boar	ERS804968	Illumina HiSeq 2000	100bp	15.48
11	213	SA	Asian	Southest China wild boar	SRR652377	Illumina HiSeq 2000	100bp	4.28571
12	214	SA	Asian	Southest China wild boar	SRR652378	Illumina HiSeq 2000	100bp	5.82143
13	215	SA	Asian	Southest China wild boar	SRR652379	Illumina HiSeq 2000	100bp	5.82143
14	24	SA	Asian	Luchuan	SRR949657-SRR949658	Illumina HiSeq 2000	100bp	21.7857
15	25	SA	Asian	Luchuan	SRR949659-SRR949660	Illumina HiSeq 2000	100bp	24.9286
16	26	SA	Asian	Luchuan	SRR949661-SRR949662	Illumina HiSeq 2000	100bp	24.9643
17	27	SA	Asian	Luchuan	SRR949663-SRR949664	Illumina HiSeq 2000	100bp	24.3929
18	28	SA	Asian	Luchuan	SRR949665-SRR949666	Illumina HiSeq 2000	100bp	26
19	29	SA	Asian	Luchuan	SRR949667-SRR949668	Illumina HiSeq 2000	100bp	22.9286
20	163	SA	Asian	Wuzhishan	SRR949625-SRR949626	Illumina HiSeq 2000	100bp	23.9643
21	164	SA	Asian	Wuzhishan	SRR949627-SRR949628	Illumina HiSeq 2000	100bp	24.3214
22	165	SA	Asian	Wuzhishan	SRR949629-SRR949630	Illumina HiSeq 2000	100bp	23.6071
23	166	SA	Asian	Wuzhishan	SRR949631-SRR949632	Illumina HiSeq 2000	100bp	23.6786
24	167	SA	Asian	Wuzhishan	SRR949633-SRR949634	Illumina HiSeq 2000	100bp	24.2143
25	168	SA	Asian	Wuzhishan	SRR949635-SRR949636	Illumina HiSeq 2000	100bp	24.8571
26	171	SA	Asian	Xiang	ERS804961	Illumina HiSeq 2000	100bp	10.32
27	172	SA	Asian	Xiang	ERS804962	Illumina HiSeq 2000	100bp	12.8
28	173	SA	Asian	Xiang	SRR949741-SRR949742	Illumina HiSeq 2000	100bp	24.4643
29	174	SA	Asian	Xiang	SRR949743-SRR949744	Illumina HiSeq 2000	100bp	26.0357
30	175	SA	Asian	Xiang	SRR949745-SRR949746	Illumina HiSeq 2000	100bp	23.75
31	176	SA	Asian	Xiang	SRR949747-SRR949748	Illumina HiSeq 2000	100bp	25.1786
32	177	SA	Asian	Xiang	SRR949749-SRR949750	Illumina HiSeq 2000	100bp	24.8571
33	178	SA	Asian	Xiang	SRR949751-SRR949752	Illumina HiSeq 2000	100bp	24.8571
34	151	SA	Asian	Tibetan(yunnan)	SRR949689-SRR949690	Illumina HiSeq 2000	100bp	26.1786
35	152	SA	Asian	Tibetan(yunnan)	SRR949691-SRR949692	Illumina HiSeq 2000	100bp	21.6786
36	148	A	Asian	Tibetan(yunnan)	SRR949683-SRR949684	Illumina HiSeq 2000	100bp	25.6786
37	149	A	Asian	Tibetan(yunnan)	SRR949685-SRR949686	Illumina HiSeq 2000	100bp	26.0357
38	150	A	Asian	Tibetan(yunnan)	SRR949687-SRR949688	Illumina HiSeq 2000	100bp	25.0357
39	153	A	Asian	Tibetan(yunnan)	SRR949693-SRR949694	Illumina HiSeq 2000	100bp	24.6429
40	101	A	Asian	Tibetan	SRS387327	Illumina HiSeq 2000	100bp	43.33
41	102	A	Asian	Tibetan(Gansu)	SRR949707-SRR949708	Illumina HiSeq 2000	100bp	28.16
42	103	A	Asian	Tibetan(Gansu)	SRR949709-SRR949710	Illumina HiSeq 2000	100bp	25.12
43	104	A	Asian	Tibetan(Gansu)	SRR949711-SRR949712	Illumina HiSeq 2000	100bp	26.36
44	106	A	Asian	Tibetan wild boar(A'ba)	SRR652343	Illumina HiSeq 2000	100bp	4.10714
45	107	A	Asian	Tibetan wild boar(A'ba)	SRR652344	Illumina HiSeq 2000	100bp	6.64286
46	108	A	Asian	Tibetan wild boar(A'ba)	SRR652345	Illumina HiSeq 2000	100bp	5.17857
47	109	A	Asian	Tibetan wild boar(A'ba)	SRR652346	Illumina HiSeq 2000	100bp	6.60714
48	110	A	Asian	Tibetan wild boar(A'ba)	SRR652347	Illumina HiSeq 2000	100bp	5.39286
49	116	A	Asian	Tibetan(Gannan)	SRR652327	Illumina HiSeq 2000	100bp	5.57143
50	117	A	Asian	Tibetan(Gannan)	SRR652339	Illumina HiSeq 2000	100bp	4.28571
51	118	A	Asian	Tibetan(Gannan)	SRR652340	Illumina HiSeq 2000	100bp	4.60714
52	119	A	Asian	Tibetan(Gannan)	SRR652341	Illumina HiSeq 2000	100bp	4.46429
53	120	A	Asian	Tibetan(Gannan)	SRR652342	Illumina HiSeq 2000	100bp	4.17857
54	121	A	Asian	Tibetan(Ganzi)	SRR652257	Illumina HiSeq 2000	100bp	4.8
55	122	A	Asian	Tibetan(Ganzi)	SRR652258	Illumina HiSeq 2000	100bp	4.88
56	123	A	Asian	Tibetan(Ganzi)	SRR652259	Illumina HiSeq 2000	100bp	4.24
57	125	A	Asian	Tibetan(Ganzi)	SRR652261	Illumina HiSeq 2000	100bp	5.68
58	126	A	Asian	Tibetan(Nyingchi)	SRR652267	Illumina HiSeq 2000	100bp	3.5
59	127	A	Asian	Tibetan(Nyingchi)	SRR652268	Illumina HiSeq 2000	100bp	6.78571
60	128	A	Asian	Tibetan(Nyingchi)	SRR652269	Illumina HiSeq 2000	100bp	4.78571
61	129	A	Asian	Tibetan(Nyingchi)	SRR652270	Illumina HiSeq 2000	100bp	4.35714
62	130	A	Asian	Tibetan(Nyingchi)	SRR652302	Illumina HiSeq 2000	100bp	6.39286
63	131	A	Asian	Tibetan(Shigatse)	SRR652303	Illumina HiSeq 2000	100bp	5.25
64	132	A	Asian	Tibetan(Shigatse)	SRR652304	Illumina HiSeq 2000	100bp	4.10714
65	133	A	Asian	Tibetan(Shigatse)	SRR652305	Illumina HiSeq 2000	100bp	5.35714
66	134	A	Asian	Tibetan(Shigatse)	SRR652306	Illumina HiSeq 2000	100bp	4.42857
67	135	A	Asian	Tibetan(Shigatse)	SRR652307	Illumina HiSeq 2000	100bp	5.32143
68	136	A	Asian	Tibetan(sichuan)	SRR949695-SRR949696	Illumina HiSeq 2000	100bp	24.6429
69	137	A	Asian	Tibetan(sichuan)	SRR949697-SRR949698	Illumina HiSeq 2000	100bp	24.2857
70	138	A	Asian	Tibetan(sichuan)	SRR949699-SRR949700	Illumina HiSeq 2000	100bp	24.2857
71	139	A	Asian	Tibetan(sichuan)	SRR949701-SRR949702	Illumina HiSeq 2000	100bp	24.8571
72	140	A	Asian	Tibetan(sichuan)	SRR949703-SRR949704	Illumina HiSeq 2000	100bp	26.1429
73	141	A	Asian	Tibetan(sichuan)	SRR949705-SRR949706	Illumina HiSeq 2000	100bp	25.5714
74	142	A	Asian	Tibetan(Tibet)	SRR949669-SRR949670	Illumina HiSeq 2000	100bp	25.0357
75	143	A	Asian	Tibetan(Tibet)	SRR949671-SRR949672	Illumina HiSeq 2000	100bp	23.4286
76	144	A	Asian	Tibetan(Tibet)	SRR949673-SRR949675	Illumina HiSeq 2000	100bp	20.4643
77	145	A	Asian	Tibetan(Tibet)	SRR949676-SRR949678	Illumina HiSeq 2000	100bp	19.5357
78	146	A	Asian	Tibetan(Tibet)	SRR949679-SRR949680	Illumina HiSeq 2000	100bp	21.0357
79	147	A	Asian	Tibetan(Tibet)	SRR949681-SRR949682	Illumina HiSeq 2000	100bp	25.6071
80	189	A	Asian	Japan	ERR173212	Illumina HiSeq 2000	100bp	8.03571
81	190	A	Asian	Japan	ERS804972	Illumina HiSeq 2000	100bp	14.1071
82	202	A	Asian	North China wild boar	ERR173222	Illumina HiSeq 2000	100bp	7.21429
83	203	A	Asian	North China wild boar	ERS805009	Illumina HiSeq 2000	100bp	7.67857
84	204	A	Asian	North China wild boar	ERS804970	Illumina HiSeq 2000	100bp	12.8929
85	205	A	Asian	North China wild boar	ERS804971	Illumina HiSeq 2000	100bp	14.2857
86	4	A	Asian	Erhualian	SRR949637-SRR949638	Illumina HiSeq 2000	100bp	28.4
87	5	A	Asian	Erhualian	SRR949639-SRR949640	Illumina HiSeq 2000	100bp	27.48
88	6	A	Asian	Erhualian	SRR949765-SRR949770	Illumina HiSeq 2000	100bp	34.8
89	7	A	Asian	Erhualian	SRR949771-SRR949776	Illumina HiSeq 2000	100bp	33.33
90	8	A	Asian	Erhualian	SRR949779-SRR949819	Illumina HiSeq 2000	100bp	33.56
91	9	A	Asian	Jiangquhai	ERR173179	Illumina HiSeq 2000	100bp	7.64286
92	10	A	Asian	Jiangquhai	ERS804944	Illumina HiSeq 2000	100bp	7.64286
93	11	A	Asian	Jiangquhai	ERS804945	Illumina HiSeq 2000	100bp	8.28571
94	12	A	Asian	Jiangquhai	ERS804946	Illumina HiSeq 2000	100bp	8.78571
95	13	A	Asian	Jinhua	SRR652374	Illumina HiSeq 2000	100bp	4.14286
96	14	A	Asian	Jinhua	SRR652375	Illumina HiSeq 2000	100bp	4.42857
97	15	A	Asian	Jinhua	SRR652376	Illumina HiSeq 2000	100bp	3.78571
98	16	A	Asian	Jinhua	ERS804942	Illumina HiSeq 2000	100bp	9.17857
99	17	A	Asian	Jinhua	ERS804943	Illumina HiSeq 2000	100bp	10.2143
100	18	A	Asian	Laiwu	SRR949753-SRR949754	Illumina HiSeq 2000	100bp	23.4286
101	19	A	Asian	Laiwu	SRR949755-SRR949756	Illumina HiSeq 2000	100bp	22
102	20	A	Asian	Laiwu	SRR949757-SRR949758	Illumina HiSeq 2000	100bp	25.3571
103	21	A	Asian	Laiwu	SRR949759-SRR949760	Illumina HiSeq 2000	100bp	24.5357
104	22	A	Asian	Laiwu	SRR949761-SRR949762	Illumina HiSeq 2000	100bp	24.9286
105	23	A	Asian	Laiwu	SRR949763-SRR949764	Illumina HiSeq 2000	100bp	24.7857
106	30	A	Asian	Meishan	PRJNA378496	Illumina HiSeq 2000	100bp	7.36224
107	31	A	Asian	Meishan	PRJNA378496	Illumina HiSeq 2000	100bp	6.95773
108	32	A	Asian	Meishan	PRJNA378496	Illumina HiSeq 2000	100bp	7.86825
109	33	A	Asian	Meishan	PRJNA378496	Illumina HiSeq 2000	100bp	8.03389
110	34	A	Asian	Meishan	PRJNA378496	Illumina HiSeq 2000	100bp	8.35433
111	35	A	Asian	Meishan	PRJNA378496	Illumina HiSeq 2000	100bp	8.90137
112	36	A	Asian	Meishan	PRJNA378496	Illumina HiSeq 2000	100bp	7.86816
113	37	A	Asian	Meishan	PRJNA378496	Illumina HiSeq 2000	100bp	8.22206
114	38	A	Asian	Meishan	PRJNA378496	Illumina HiSeq 2000	100bp	8.58363
115	39	A	Asian	Meishan	PRJNA378496	Illumina HiSeq 2000	100bp	9.12509
116	40	A	Asian	Meishan	PRJNA378496	Illumina HiSeq 2000	100bp	8.19667
117	41	A	Asian	Meishan	PRJNA378496	Illumina HiSeq 2000	100bp	9.57403
118	42	A	Asian	Meishan	PRJNA378496	Illumina HiSeq 2000	100bp	6.82022
119	43	A	Asian	Meishan	PRJNA378496	Illumina HiSeq 2000	100bp	7.86999
120	44	A	Asian	Meishan	PRJNA378496	Illumina HiSeq 2000	100bp	7.42192
121	45	A	Asian	Meishan	PRJNA378496	Illumina HiSeq 2000	100bp	7.34403
122	46	A	Asian	Meishan	PRJNA378496	Illumina HiSeq 2000	100bp	7.8291
123	47	A	Asian	Meishan	PRJNA378496	Illumina HiSeq 2000	100bp	7.9235
124	48	A	Asian	Meishan	PRJNA378496	Illumina HiSeq 2000	100bp	8.69338
125	49	A	Asian	Meishan	PRJNA378496	Illumina HiSeq 2000	100bp	8.43178
126	50	A	Asian	Meishan	PRJNA378496	Illumina HiSeq 2000	100bp	8.37399
127	51	A	Asian	Meishan	PRJNA378496	Illumina HiSeq 2000	100bp	6.94762
128	52	A	Asian	Meishan	PRJNA378496	Illumina HiSeq 2000	100bp	8.23039
129	53	A	Asian	Meishan	PRJNA378496	Illumina HiSeq 2000	100bp	7.61108
130	54	A	Asian	Meishan	PRJNA378496	Illumina HiSeq 2000	100bp	8.78819
131	55	A	Asian	Meishan	PRJNA378496	Illumina HiSeq 2000	100bp	6.07817
132	56	A	Asian	Meishan	PRJNA378496	Illumina HiSeq 2000	100bp	8.14389
133	57	A	Asian	Meishan	PRJNA378496	Illumina HiSeq 2000	100bp	7.65044
134	58	A	Asian	Meishan	PRJNA378496	Illumina HiSeq 2000	100bp	9.35223
135	59	A	Asian	Meishan	PRJNA378496	Illumina HiSeq 2000	100bp	7.89312
136	62	A	Asian	Meishan	ERS804954	Illumina HiSeq 2000	100bp	10.2
137	63	A	Asian	Meishan	ERS804955	Illumina HiSeq 2000	100bp	10.6
138	64	A	Asian	Meishan	ERS804957	Illumina HiSeq 2000	100bp	9.60714
139	65	A	Asian	Meishan	ERS804949	Illumina HiSeq 2000	100bp	11.5357
140	66	A	Asian	Meishan	ERS804950	Illumina HiSeq 2000	100bp	9.96429
141	67	A	Asian	Meishan	ERS804951	Illumina HiSeq 2000	100bp	11
142	68	A	Asian	Meishan	ERS804952	Illumina HiSeq 2000	100bp	11.4643
143	69	A	Asian	Meishan	ERS804953	Illumina HiSeq 2000	100bp	17.8571
144	70	A	Asian	Meishan	ERS804956	Illumina HiSeq 2000	100bp	17.6429
145	71	A	Asian	Meishan	ERS804958	Illumina HiSeq 2000	100bp	8.5
146	77	A	Asian	Min pig	SRR949729-SRR949730	Illumina HiSeq 2000	100bp	23.8571
147	78	A	Asian	Min pig	SRR949731-SRR949732	Illumina HiSeq 2000	100bp	23.5
148	79	A	Asian	Min pig	SRR949733-SRR949734	Illumina HiSeq 2000	100bp	24.25
149	80	A	Asian	Min pig	SRR949735-SRR949736	Illumina HiSeq 2000	100bp	21.5357
150	81	A	Asian	Min pig	SRR949737-SRR949738	Illumina HiSeq 2000	100bp	24.7857
151	82	A	Asian	Min pig	SRR949739-SRR949740	Illumina HiSeq 2000	100bp	24.3929
152	83	A	Asian	Neijiang	SRR652357	Illumina HiSeq 2000	100bp	5.60714
153	84	A	Asian	Neijiang	SRR652362	Illumina HiSeq 2000	100bp	6.17857
154	85	A	Asian	Neijiang	SRR652363	Illumina HiSeq 2000	100bp	4.07143
155	86	A	Asian	Penzhou	SRR652348	Illumina HiSeq 2000	100bp	4.21429
156	87	A	Asian	Penzhou	SRR652349	Illumina HiSeq 2000	100bp	4.72
157	88	A	Asian	Penzhou	SRR652350	Illumina HiSeq 2000	100bp	5.64
158	90	A	Asian	Rongchang	SRS518091	Illumina HiSeq 2000	100bp	6.82143
159	92	A	Asian	Rongchang	SRS518093	Illumina HiSeq 2000	100bp	7.60714
160	93	A	Asian	Rongchang	SRS518094	Illumina HiSeq 2000	100bp	9.35714
161	94	A	Asian	Rongchang	SRS518095	Illumina HiSeq 2000	100bp	9.71429
162	95	A	Asian	Rongchang	SRS518096	Illumina HiSeq 2000	100bp	9
163	154	A	Asian	Tongcheng	SRX473146	Illumina HiSeq 2000	100bp	8.03571
164	155	A	Asian	Tongcheng	SRX473147	Illumina HiSeq 2000	100bp	8.71429
165	156	A	Asian	Tongcheng	SRX473148	Illumina HiSeq 2000	100bp	6.25
166	157	A	Asian	Tongcheng	SRX473149	Illumina HiSeq 2000	100bp	5.92857
167	158	A	Asian	Wannan_Spotted	ERS804959	Illumina HiSeq 2000	100bp	9.96429
168	159	A	Asian	Wannan_Spotted	ERS804960	Illumina HiSeq 2000	100bp	9.5
169	160	A	Asian	Wujin	SRR652351	Illumina HiSeq 2000	100bp	5.67857
170	161	A	Asian	Wujin	SRR652352	Illumina HiSeq 2000	100bp	5.07143
171	162	A	Asian	Wujin	SRR652353	Illumina HiSeq 2000	100bp	4.8
172	179	A	Asian	Ya'nan	SRR652354	Illumina HiSeq 2000	100bp	4.32143
173	180	A	Asian	Ya'nan	SRR652355	Illumina HiSeq 2000	100bp	3.96429
174	181	A	Asian	Ya'nan	SRR652356	Illumina HiSeq 2000	100bp	4.67857
175	273	A	Asian	Hetaodaer	SRR949715-SRR949716	Illumina HiSeq 2000	100bp	23.8571
176	274	A	Asian	Hetaodaer	SRR949717-SRR949718	Illumina HiSeq 2000	100bp	22.8214
177	275	A	Asian	Hetaodaer	SRR949719-SRR949722	Illumina HiSeq 2000	100bp	19.1429
178	276	A	Asian	Hetaodaer	SRR949723-SRR949724	Illumina HiSeq 2000	100bp	22.4286
179	277	A	Asian	Hetaodaer	SRR949725-SRR949726	Illumina HiSeq 2000	100bp	23.3571
180	278	A	Asian	Hetaodaer	SRR949727-SRR949728	Illumina HiSeq 2000	100bp	22.8929
181	295	A	Asian	Leping_Spotted	ERS804947	Illumina HiSeq 2000	100bp	10.8571
182	296	A	Asian	Leping_Spotted	ERS804948	Illumina HiSeq 2000	100bp	13.8571
183	96	W	Southeast Asia	Sumatran	ERR173176	Illumina HiSeq 2000	100bp	8.14286
184	97	W	Southeast Asia	Sumatran	ERR173178	Illumina HiSeq 2000	100bp	7.89286
185	365	W	Southeast Asia	Sus barbatus	ERR173177	Illumina HiSeq 2000	100bp	5.07143
186	366	W	Southeast Asia	Sus cebifrons	ERR173209	Illumina HiSeq 2000	100bp	7.21429
187	367	W	Southeast Asia	Sus celebensis	ERR173210	Illumina HiSeq 2000	100bp	17.6786
188	368	W	Southeast Asia	Sus verrucosus	ERR173211	Illumina HiSeq 2000	100bp	9.25
189	369	W	Southeast Asia	Sus verrucosus	ERS804941	Illumina HiSeq 2000	100bp	44.6786
190	364	W	Africa	Phacochoerus africanus	ERR173203	Illumina HiSeq 2000	100bp	9.39286
191	269	W	Central America	Guatemala	SRR1513309	Illumina HiSeq 2000	100bp	8.85714
192	216	E	European	Angler_Sattleschwein	ERS804974	Illumina HiSeq 2000	100bp	12.3571
193	217	E	European	Berkshire	ERS804976	Illumina HiSeq 2000	100bp	12.8571
194	218	E	European	Berkshire	ERS804977	Illumina HiSeq 2000	100bp	10.8214
195	219	E	European	British_Saddleback	ERS804978	Illumina HiSeq 2000	100bp	4.6
196	220	E	European	British_Saddleback	ERS804979	Illumina HiSeq 2000	100bp	13.04
197	221	E	European	Bunte_Bentheimer	ERS804975	Illumina HiSeq 2000	100bp	15.1786
198	222	E	European	Calabrese	ERS804980	Illumina HiSeq 2000	100bp	14.1429
199	223	E	European	Casertana	ERS804984	Illumina HiSeq 2000	100bp	11.6429
200	224	E	European	Casertana	ERS804985	Illumina HiSeq 2000	100bp	9.10714
201	225	E	European	Chato_Murciano	ERS804982	Illumina HiSeq 2000	100bp	12.24
202	226	E	European	Chato_Murciano	ERS804981	Illumina HiSeq 2000	100bp	13.88
203	227	E	European	Cinta_Senese	ERS804983	Illumina HiSeq 2000	100bp	12.3214
204	228	E	European	Duroc	PRJNA378496	Illumina HiSeq 2000	100bp	7.89904
205	229	E	European	Duroc	PRJNA378496	Illumina HiSeq 2000	100bp	7.59816
206	230	E	European	Duroc	PRJNA378496	Illumina HiSeq 2000	100bp	7.51802
207	231	E	European	Duroc	PRJNA378496	Illumina HiSeq 2000	100bp	7.43036
208	232	E	European	Duroc	PRJNA378496	Illumina HiSeq 2000	100bp	8.18966
209	233	E	European	Duroc	PRJNA378496	Illumina HiSeq 2000	100bp	7.95345
210	236	E	European	Duroc	PRJNA378496	Illumina HiSeq 2000	100bp	8.46245
211	237	E	European	Duroc	PRJNA378496	Illumina HiSeq 2000	100bp	8.30133
212	239	E	European	Duroc	PRJNA378496	Illumina HiSeq 2000	100bp	7.74387
213	240	E	European	Duroc	PRJNA378496	Illumina HiSeq 2000	100bp	10.0449
214	241	E	European	Duroc	PRJNA378496	Illumina HiSeq 2000	100bp	8.44507
215	242	E	European	Duroc	PRJNA378496	Illumina HiSeq 2000	100bp	7.85851
216	243	E	European	Duroc	PRJNA378496	Illumina HiSeq 2000	100bp	7.0999
217	244	E	European	Duroc	PRJNA378496	Illumina HiSeq 2000	100bp	7.30849
218	245	E	European	Duroc	PRJNA378496	Illumina HiSeq 2000	100bp	7.52743
219	246	E	European	Duroc	PRJNA378496	Illumina HiSeq 2000	100bp	8.35114
220	247	E	European	Duroc	PRJNA378496	Illumina HiSeq 2000	100bp	9.42245
221	248	E	European	Duroc	PRJNA378496	Illumina HiSeq 2000	100bp	7.24456
222	249	E	European	Duroc	PRJNA378496	Illumina HiSeq 2000	100bp	9.39103
223	250	E	European	Duroc	PRJNA378496	Illumina HiSeq 2000	100bp	10.2074
224	251	E	European	Duroc	PRJNA378496	Illumina HiSeq 2000	100bp	9.0926
225	252	E	European	Duroc	PRJNA378496	Illumina HiSeq 2000	100bp	8.29322
226	253	E	European	Duroc	PRJNA378496	Illumina HiSeq 2000	100bp	9.55967
227	254	E	European	Duroc	PRJNA378496	Illumina HiSeq 2000	100bp	8.94528
228	255	E	European	Duroc	PRJNA378496	Illumina HiSeq 2000	100bp	6.99945
229	256	E	European	Duroc	PRJNA378496	Illumina HiSeq 2000	100bp	7.52474
230	257	E	European	Duroc	PRJNA378496	Illumina HiSeq 2000	100bp	7.69304
231	259	E	European	Duroc	ERR173170	Illumina HiSeq 2000	100bp	8.76
232	260	E	European	Duroc	ERR173171	Illumina HiSeq 2000	100bp	9.4
233	261	E	European	Duroc	ERR173172	Illumina HiSeq 2000	100bp	4.92
234	262	E	European	Duroc	ERR173173	Illumina HiSeq 2000	100bp	6.16
235	263	E	European	Duroc	ERS804988	Illumina HiSeq 2000	100bp	7.57143
236	264	E	European	Duroc	ERS804989	Illumina HiSeq 2000	100bp	12.7857
237	265	E	European	Duroc	ERS804986	Illumina HiSeq 2000	100bp	9.28571
238	266	E	European	Duroc	ERS804987	Illumina HiSeq 2000	100bp	14.2857
239	267	E	European	Gloucester_Old_Spot	ERS804990	Illumina HiSeq 2000	100bp	20.52
240	268	E	European	Gloucester_Old_Spot	ERS804991	Illumina HiSeq 2000	100bp	10.96
241	270	E	European	Hampshire	ERS804993	Illumina HiSeq 2000	100bp	7.35714
242	271	E	European	Hampshire	ERS177307	Illumina HiSeq 2000	100bp	8.24
243	272	E	European	Hampshire	ERS177306	Illumina HiSeq 2000	100bp	9.36
244	279	E	European	Iberian	SRR1513307	Illumina HiSeq 2000	100bp	13.68
245	281	E	European	Landrace	ERR173180	Illumina HiSeq 2000	100bp	6.78571
246	282	E	European	Landrace	ERR173181	Illumina HiSeq 2000	100bp	10.0357
247	283	E	European	Landrace	ERR173182	Illumina HiSeq 2000	100bp	6.57143
248	284	E	European	Landrace	ERR173183	Illumina HiSeq 2000	100bp	5.39286
249	285	E	European	Landrace	ERR173184	Illumina HiSeq 2000	100bp	5.53571
250	286	E	European	Landrace	ERS804997	Illumina HiSeq 2000	100bp	10.05
251	287	E	European	Landrace	ERS804999	Illumina HiSeq 2000	100bp	28.3929
252	288	E	European	Landrace	ERS805000	Illumina HiSeq 2000	100bp	9.32143
253	289	E	European	Landrace	ERS804996	Illumina HiSeq 2000	100bp	10.6786
254	290	E	European	Large_Black	ERS804994	Illumina HiSeq 2000	100bp	3.64
255	291	E	European	Large_White	ERS805002	Illumina HiSeq 2000	100bp	12.8
256	292	E	European	Large_White	ERS804938	Illumina HiSeq 2000	100bp	10.67
257	293	E	European	Large_White	ERS804939	Illumina HiSeq 2000	100bp	11.76
258	294	E	European	Leicoma	ERS804995	Illumina HiSeq 2000	100bp	11.44
259	298	E	European	Mangalica	ERS805003	Illumina HiSeq 2000	100bp	10.96
260	299	E	European	Mangalica	ERS805004	Illumina HiSeq 2000	100bp	12.4
261	300	E	European	Middle_White	ERS805006	Illumina HiSeq 2000	100bp	11.35
262	301	E	European	Middle_White	ERS805005	Illumina HiSeq 2000	100bp	14.16
263	302	E	European	Negro_Iberico	ERS805007	Illumina HiSeq 2000	100bp	15.04
264	303	E	European	Nera_Siciliana	ERS805008	Illumina HiSeq 2000	100bp	11.4
265	304	E	European	Pietrain	ERS804969	Illumina HiSeq 2000	100bp	7.64286
266	307	E	European	Pietrain	ERS177337	Illumina HiSeq 2000	100bp	7.75
267	308	E	European	Pietrain	ERS177338	Illumina HiSeq 2000	100bp	6.14286
268	309	E	European	Pietrain	ERS177339	Illumina HiSeq 2000	100bp	4.03571
269	310	E	European	Pietrain	ERS177340	Illumina HiSeq 2000	100bp	8.10714
270	311	E	European	Retinto	ERS805010	Illumina HiSeq 2000	100bp	16.12
271	313	E	European	Yorkshire	ERR173185	Illumina HiSeq 2000	100bp	4
272	314	E	European	Yorkshire	ERR173186	Illumina HiSeq 2000	100bp	7.42857
273	315	E	European	Yorkshire	ERR173187	Illumina HiSeq 2000	100bp	7.42857
274	316	E	European	Yorkshire	ERR173188	Illumina HiSeq 2000	100bp	7.42857
275	317	E	European	Yorkshire	ERR173189	Illumina HiSeq 2000	100bp	6.85714
276	318	E	European	Yorkshire	ERR173190	Illumina HiSeq 2000	100bp	8.42857
277	319	E	European	Yorkshire	ERR173191	Illumina HiSeq 2000	100bp	6.96429
278	320	E	European	Yorkshire	ERR173192	Illumina HiSeq 2000	100bp	7.46429
279	321	E	European	Yorkshire	ERR173193	Illumina HiSeq 2000	100bp	7.25
280	322	E	European	Yorkshire	ERR173194	Illumina HiSeq 2000	100bp	6.17857
281	323	E	European	Yorkshire	ERR173195	Illumina HiSeq 2000	100bp	6.42857
282	324	E	European	Yorkshire	ERR173196	Illumina HiSeq 2000	100bp	6.85714
283	325	E	European	Yorkshire	ERR173197	Illumina HiSeq 2000	100bp	6.25
284	326	E	European	Yorkshire	ERR173198	Illumina HiSeq 2000	100bp	6.28571
285	327	EW	European	France	ERS805025	Illumina HiSeq 2000	100bp	12.8
286	329	EW	European	Greece	ERS805031	Illumina HiSeq 2000	100bp	11.9643
287	330	EW	European	Greece	ERS805032	Illumina HiSeq 2000	100bp	11.3214
288	331	EW	European	Greece	ERS805029	Illumina HiSeq 2000	100bp	14.2143
289	332	EW	European	Greece	ERS805030	Illumina HiSeq 2000	100bp	11.1786
290	333	EW	European	Italy	ERS805027	Illumina HiSeq 2000	100bp	17.3214
291	334	EW	European	Italy	ERS805035	Illumina HiSeq 2000	100bp	13.6429
292	335	EW	European	Italy	ERS805036	Illumina HiSeq 2000	100bp	13.2143
293	336	EW	European	Italy	ERS805037	Illumina HiSeq 2000	100bp	11.8571
294	337	EW	European	Italy	ERS805028	Illumina HiSeq 2000	100bp	12.2857
295	338	EW	European	Near_East	ERS805033	Illumina HiSeq 2000	100bp	12.4286
296	339	EW	European	Near_East	ERS805034	Illumina HiSeq 2000	100bp	11.4286
297	340	EW	European	Near_East	ERS805038	Illumina HiSeq 2000	100bp	4.60714
298	341	EW	European	Netherlands	ERS805015	Illumina HiSeq 2000	100bp	10.4643
299	344	EW	European	Netherlands	ERS805023	Illumina HiSeq 2000	100bp	13.1071
300	345	EW	European	Netherlands	ERS805013	Illumina HiSeq 2000	100bp	19.5357
301	346	EW	European	Netherlands	ERS805014	Illumina HiSeq 2000	100bp	14.9643
302	347	EW	European	Netherlands	ERS805018	Illumina HiSeq 2000	100bp	17.8571
303	348	EW	European	Netherlands	ERS805020	Illumina HiSeq 2000	100bp	26.0357
304	349	EW	European	Netherlands	ERS805022	Illumina HiSeq 2000	100bp	9.21429
305	350	EW	European	Netherlands	ERS805024	Illumina HiSeq 2000	100bp	12.4286
306	351	EW	European	Netherlands	ERS805016	Illumina HiSeq 2000	100bp	16.5357
307	352	EW	European	Netherlands	ERS805019	Illumina HiSeq 2000	100bp	12.9643
308	353	EW	European	Netherlands,Meinweg	ERR173215	Illumina HiSeq 2000	100bp	6.71429
309	354	EW	European	Netherlands,Meinweg	ERR173216	Illumina HiSeq 2000	100bp	8.39286
310	355	EW	European	Netherlands,Veluwe	ERR173213	Illumina HiSeq 2000	100bp	3.89286
311	356	EW	European	Netherlands,Veluwe	ERR173214	Illumina HiSeq 2000	100bp	5.82143
312	358	EW	European	Switzerland	ERR173218	Illumina HiSeq 2000	100bp	10.5
313	359	EW	European	Tamworth	ERS805011	Illumina HiSeq 2000	100bp	12.92
314	360	EW	European	Tamworth	ERS805012	Illumina HiSeq 2000	100bp	14.6
315	361	EW	European	Ukraine	ERS805039	Illumina HiSeq 2000	100bp	17.44
316	362	EW	European	Wild Boar(Spain)	SRR1513306	Illumina HiSeq 2000	100bp	15.16

## Sheet: Table S3
Table S3 Verified results of TEs with large-scale NGS data
ID	X.10314790.10314804.309.Insertion.1-6-7.A	X.44682062.44682065.208.Insertion.1-6-7.A	X.57241012.57241026.279.Insertion.1-6-7.A	X.57715717.57715719.280.Insertion.1-6-7.A	X.58059157.58059171.303.Insertion.1-6-7.A	X.58405747.58405748.286.Insertion.1-6-7.A	X.59795209.59795220.550.Insertion.1-6-7.A	X.60033231.60033232.1074.Insertion.1-6-7.A	X.60108574.60108588.286.Insertion.1-6-7.A	X.60251856.60251868.284.Insertion.1-6-7.A	X.61136708.61136714.1653.Insertion.1-6-7.A	X.61661895.61661896.1171.Insertion.1-6-7.A	X.61702957.61702958.310.Insertion.1-6-7.A	X.61744906.61744923.338.Insertion.1-6-7.A	X.61891227.61891228.301.Insertion.1-6-7.A	X.62095505.62095506.294.Insertion.1-6-7.A	X.62184443.62184444.287.Insertion.1-6-7.A	X.62767266.62767267.133.Insertion.1-6-7.A	X.63065591.63065592.219.Insertion.1-6-7.A	X.63095484.63095532.272.Insertion.1-6-7.A	X.63107687.63107699.1182.Insertion.1-6-7.A	X.63271094.63271096.160.Insertion.1-6-7.A	X.63276410.63276411.262.Insertion.1-6-7.A	X.63334031.63334032.307.Insertion.1-6-7.A	X.63556640.63556653.508.Insertion.1-6-7.A	X.63638665.63638667.113.Insertion.1-6-7.A	X.63677296.63677305.278.Insertion.1-6-7.A	X.64040700.64040704.1141.Insertion.1-6-7.A	X.64158438.64158449.267.Insertion.1-6-7.A	X.64247658.64247659.110.Insertion.1-6-7.A	X.64375827.64375828.294.Insertion.1-6-7.A	X.64425597.64425611.321.Insertion.1-6-7.A	X.64643848.64643851.482.Insertion.1-6-7.A	X.64664464.64664465.305.Insertion.1-6-7.A	X.64856501.64856502.296.Insertion.1-6-7.A	X.65460280.65460321.345.Insertion.1-6-7.A	X.65574917.65574920.893.Insertion.1-6-7.A	X.66782125.66782142.242.Insertion.1-6-7.A	X.66835574.66835575.279.Insertion.1-6-7.A	X.67029944.67029959.1725.Insertion.1-6-7.A	X.67226186.67226188.1764.Insertion.1-6-7.A	X.67269038.67269039.232.Insertion.1-6-7.A	X.67430008.67430009.278.Insertion.1-6-7.A	X.67511136.67511137.310.Insertion.1-6-7.A	X.67565931.67565932.490.Insertion.1-6-7.A	X.68015007.68015021.2736.Insertion.1-6-7.A	X.68284747.68284768.295.Insertion.1-6-7.A	X.68872742.68872755.302.Insertion.1-6-7.A	X.68875009.68875020.265.Insertion.1-6-7.A
SA_183	0	1	1	1	1	1	0	1	1	1	1	1	1	1	1	1	1	1	1	0	1	1	1	1	1	1	1	1	1	1	1	1	1	1	1	1	1	1	1	1	1	1	1	1	1	1	1	1	1
SA_184	0	1	1	1	1	1	0	1	1	1	1	1	1	1	1	1	1	1	1	0	1	1	0	1	0	1	1	1	1	1	1	1	1	1	1	1	1	1	1	1	1	1	1	1	1	1	1	0	1
SA_185	0	1	1	1	1	1	0	1	1	1	1	1	1	1	1	1	1	1	1	0	1	1	1	1	1	1	1	1	1	1	1	1	1	1	1	1	1	1	1	1	1	1	1	1	1	1	1	1	1
SA_186	1	1	1	1	1	1	0	1	1	1	1	1	1	1	1	1	1	1	0	0	1	1	1	1	1	1	1	1	1	1	1	1	1	1	1	1	1	1	1	1	1	1	1	1	1	0	0	0	1
SA_187	0	1	0	1	1	1	0	1	1	1	1	1	1	1	1	1	1	1	1	0	1	1	1	1	1	1	1	1	1	1	1	1	1	1	1	1	1	1	1	1	1	1	1	1	1	1	1	1	1
SA_188	0	1	1	1	0	1	0	1	1	1	1	1	1	1	1	1	1	0	1	0	1	1	1	1	0	1	1	1	1	1	1	1	1	1	1	1	1	1	1	1	1	1	1	1	1	1	0	1	1
SA_209	0	1	1	1	0	1	0	1	1	1	1	1	1	1	1	1	1	1	0	0	1	1	1	0	0	1	1	1	1	1	1	1	1	1	1	1	1	1	1	1	1	1	1	1	1	0	1	1	1
SA_210	0	1	0	1	0	0	0	1	1	1	1	1	0	0	1	1	1	1	0	0	1	1	1	0	0	0	0	1	1	1	0	1	1	0	0	1	1	0	0	1	0	1	1	1	0	1	0	0	1
SA_211	0	1	1	1	1	1	0	1	1	1	1	1	1	1	1	1	1	1	1	0	1	1	0	1	0	1	1	1	1	1	1	1	1	1	1	1	1	0	0	1	1	1	1	1	1	0	1	1	1
SA_212	0	1	1	1	1	1	0	1	1	1	1	1	1	1	1	1	1	1	1	0	1	1	1	1	1	1	1	1	1	1	1	1	1	1	1	1	1	1	1	1	1	1	1	1	1	1	1	0	0
SA_213	0	1	0	1	0	1	0	1	1	1	1	1	1	1	1	0	1	1	0	0	1	1	0	1	0	1	1	1	1	1	1	0	1	0	1	1	1	1	0	1	1	1	1	1	1	0	0	1	1
SA_214	0	1	1	1	0	1	0	1	1	1	1	1	1	1	1	1	1	1	0	0	1	1	0	1	0	1	1	1	1	1	1	1	1	0	1	1	1	0	1	1	1	1	1	1	1	0	1	1	1
SA_215	0	1	1	1	0	1	0	0	1	1	1	1	1	1	1	1	1	1	1	0	1	1	0	0	1	1	1	1	1	1	1	1	1	0	1	0	1	1	1	1	1	1	1	1	1	0	0	1	1
SA_24	1	1	1	1	1	1	0	1	1	1	1	1	1	1	1	1	1	1	1	0	1	1	1	1	1	1	1	1	1	1	1	1	1	1	1	1	1	1	1	1	1	1	1	1	1	1	1	1	1
SA_25	0	1	1	1	1	1	0	1	1	1	1	1	1	1	1	1	1	1	1	0	1	1	1	1	1	1	1	1	1	1	1	1	1	1	1	1	1	1	1	1	1	1	1	1	1	1	1	1	1
SA_26	0	1	1	1	1	1	0	1	1	1	1	1	1	1	1	1	1	1	1	0	1	1	1	1	1	1	1	1	1	1	1	1	1	1	1	1	1	1	1	1	1	1	1	1	1	1	1	1	1
SA_27	1	1	1	1	1	1	0	1	1	1	1	1	1	1	1	1	1	1	1	0	1	1	1	1	1	1	1	1	1	1	1	1	1	1	1	1	1	1	0	1	1	1	1	1	1	1	1	1	1
SA_28	1	1	1	1	1	1	0	1	1	1	1	1	1	1	1	1	1	1	1	0	1	1	1	1	1	1	1	1	1	1	1	1	1	1	1	1	1	1	0	1	1	1	1	1	1	1	1	1	1
SA_29	0	1	1	1	1	1	0	1	1	1	1	1	1	1	1	1	1	1	1	0	1	1	1	1	1	1	1	1	1	1	1	1	1	1	1	1	1	1	1	1	1	1	1	1	1	1	1	1	1
SA_163	0	1	1	1	1	1	0	1	1	1	1	1	1	1	1	1	1	1	1	0	1	1	1	1	1	1	1	1	1	1	1	1	1	1	1	1	1	1	1	1	1	1	1	1	1	1	1	1	1
SA_164	1	1	1	1	1	1	0	1	1	1	1	1	1	1	1	1	1	1	1	0	1	1	1	1	1	1	1	1	1	1	1	1	1	1	1	1	1	1	1	1	1	1	1	1	1	1	1	1	1
SA_165	1	1	1	1	1	1	0	1	1	1	1	1	1	1	1	1	1	1	1	0	1	1	1	1	1	1	1	1	1	1	1	1	1	1	1	1	1	1	1	1	1	1	1	1	1	1	1	1	1
SA_166	0	1	1	1	1	1	0	1	1	1	1	1	1	1	1	1	1	1	1	0	1	1	1	1	1	1	1	1	1	1	1	0	1	1	1	1	1	1	1	1	1	1	1	1	1	1	1	1	1
SA_167	0	1	1	1	1	1	0	1	1	1	1	1	1	1	1	1	1	1	1	0	1	1	1	1	1	1	1	1	1	1	1	0	1	1	1	1	1	1	1	1	1	1	1	1	1	0	1	1	1
SA_168	0	1	1	1	1	1	0	1	1	1	1	1	1	1	1	1	1	1	1	0	1	1	1	1	1	1	1	1	1	1	1	1	1	1	1	1	1	1	1	1	1	1	1	1	1	1	1	1	1
SA_171	0	1	1	1	1	1	0	1	1	1	1	1	1	1	1	1	1	1	0	0	1	1	1	1	0	1	1	1	1	1	1	1	1	1	1	1	1	0	0	1	1	1	1	1	1	1	1	1	1
SA_172	0	1	1	1	1	1	0	1	1	1	1	1	1	1	1	1	1	1	1	0	1	1	0	1	1	1	1	1	1	1	1	1	1	0	1	1	1	0	1	1	1	1	1	1	1	0	1	1	1
SA_173	0	1	1	1	1	1	0	1	1	1	1	1	1	1	1	1	1	1	1	0	1	1	1	1	1	1	1	1	1	1	1	1	1	1	1	1	1	1	1	1	1	1	1	1	1	1	1	1	1
SA_174	0	1	1	1	1	1	0	1	1	1	1	1	1	1	1	1	1	1	1	0	1	1	1	1	1	1	1	1	1	1	1	1	1	1	1	1	1	1	1	1	1	1	1	1	1	1	1	0	1
SA_175	0	1	1	1	0	1	0	1	1	1	1	1	1	1	1	1	1	1	1	0	1	1	1	1	1	1	1	1	1	1	1	1	1	1	1	1	1	1	1	1	1	1	1	1	1	0	1	1	1
SA_176	0	1	1	1	1	1	0	1	1	1	1	1	1	1	1	1	1	1	1	0	1	1	1	1	1	1	1	1	1	1	1	1	1	1	1	1	1	1	1	1	1	1	1	1	1	1	0	1	1
SA_177	1	1	1	1	0	1	0	1	1	1	1	1	1	1	1	1	1	1	1	0	1	1	1	1	1	1	1	1	1	1	1	1	1	1	1	1	1	1	1	1	1	1	1	1	1	1	1	1	1
SA_178	0	1	1	1	1	1	0	1	1	1	1	1	1	1	1	1	1	1	1	0	1	1	1	1	1	1	1	1	1	1	1	1	1	1	1	1	1	1	1	1	1	1	1	1	1	1	1	1	1
SA_151	0	1	1	1	0	1	0	1	1	1	1	1	1	1	1	1	1	1	1	0	1	1	0	1	0	1	1	1	1	1	1	1	1	0	1	1	1	1	1	1	1	1	1	1	1	1	1	0	1
SA_152	0	1	0	1	1	1	0	1	1	0	1	1	1	1	1	1	1	1	1	0	1	1	0	1	1	1	1	1	1	1	1	1	1	1	0	1	1	1	1	1	1	1	1	1	1	1	0	1	1
A_148	0	1	1	1	0	1	0	1	1	1	1	1	1	1	1	1	1	1	1	0	1	1	1	1	1	1	1	1	1	1	1	1	1	1	1	1	1	1	1	1	1	1	1	1	1	1	1	1	1
A_149	1	1	1	1	1	1	0	1	1	1	1	1	1	1	1	1	1	1	1	0	1	1	1	1	0	1	1	1	1	1	1	1	1	1	1	1	1	1	1	1	1	1	1	1	1	1	1	1	1
A_150	0	1	1	1	1	1	0	1	1	1	1	1	1	1	1	1	1	1	1	0	1	1	1	1	1	1	1	1	1	1	1	1	1	0	1	1	1	1	1	1	1	1	1	1	1	1	1	1	1
A_153	0	1	1	1	0	1	0	1	1	1	1	1	1	1	1	1	1	1	0	0	1	1	0	1	1	1	1	1	1	1	1	1	1	1	1	1	1	1	1	1	1	1	1	0	1	1	1	1	1
A_101	0	1	1	1	1	1	0	1	1	1	1	1	1	1	1	1	1	1	1	0	1	1	1	1	1	1	1	1	1	1	1	1	1	1	1	1	1	1	1	1	1	1	1	1	1	1	1	1	1
A_102	1	1	1	1	0	1	0	1	1	1	1	1	1	1	1	1	1	1	1	0	1	1	1	1	1	1	1	1	1	1	1	1	1	1	1	1	1	1	1	1	1	1	1	1	1	1	1	0	1
A_103	0	1	1	1	1	1	0	1	1	1	1	1	1	1	1	1	1	1	1	0	1	1	1	1	1	1	1	1	1	1	1	1	1	1	1	1	1	1	1	1	1	1	1	1	1	1	1	1	1
A_104	0	1	1	1	1	1	0	1	1	1	1	1	1	1	1	1	1	1	0	0	1	1	1	1	1	1	1	1	1	1	1	1	1	1	1	1	1	1	1	1	1	1	1	1	1	0	0	0	1
A_106	0	1	0	1	1	1	0	1	1	0	1	1	0	1	1	1	1	0	1	0	1	1	1	1	0	1	1	1	1	1	1	0	1	1	0	1	1	1	1	1	0	1	0	0	1	1	0	0	1
A_107	0	1	0	1	0	1	0	1	1	1	1	1	1	1	1	1	1	0	0	0	1	1	0	0	1	1	1	1	1	1	1	0	1	1	1	1	1	1	1	1	1	1	0	0	1	1	1	1	1
A_108	0	1	0	1	0	1	0	1	1	1	1	1	1	0	1	1	1	1	0	0	1	1	1	1	0	1	1	1	1	1	1	0	1	1	1	1	1	1	0	1	1	1	1	1	1	1	1	1	1
A_109	0	1	1	1	0	1	0	1	1	1	1	1	1	1	1	1	1	1	0	0	1	1	0	1	1	1	1	1	1	1	1	1	1	1	0	1	1	1	1	1	1	1	1	1	1	0	1	1	0
A_110	0	1	0	1	0	1	0	1	1	0	1	1	0	1	1	1	1	1	0	0	1	1	0	0	0	1	1	1	1	1	0	0	1	1	1	0	1	0	0	1	0	1	1	0	1	1	0	1	0
A_116	1	1	0	1	1	1	0	1	1	1	1	1	1	1	1	1	1	1	1	0	1	1	1	0	1	1	1	1	1	1	1	1	1	1	1	1	1	1	0	1	1	1	1	0	1	0	1	0	0
A_117	1	1	0	1	0	1	0	1	1	1	1	1	0	0	1	1	1	1	0	0	1	1	0	1	0	1	1	1	1	1	0	1	1	1	1	1	0	1	0	1	1	1	1	1	1	1	1	0	1
A_118	1	1	1	1	0	1	0	1	1	1	1	1	1	0	1	1	1	0	0	0	1	1	1	1	1	1	1	1	1	1	1	0	1	1	1	1	1	1	0	1	1	1	1	1	1	1	0	0	1
A_119	0	1	1	1	0	1	0	1	1	1	1	0	1	0	1	1	1	1	0	0	1	0	0	0	0	0	1	1	0	1	1	1	0	1	0	0	1	0	0	1	1	1	1	0	1	0	0	1	1
A_120	1	1	0	1	0	1	0	1	1	1	1	1	0	1	1	1	1	0	1	0	1	1	0	1	1	1	1	1	1	1	0	1	1	1	1	1	1	0	0	1	1	1	0	1	1	0	0	1	0
A_121	0	1	0	1	0	1	0	1	1	1	1	1	1	1	0	1	1	1	1	0	1	1	0	1	1	1	1	0	1	1	1	1	1	1	1	1	1	0	0	1	1	1	1	1	1	0	1	1	1
A_122	0	1	1	1	0	1	0	1	1	1	1	1	0	1	1	1	1	1	0	0	0	1	0	0	1	1	1	1	1	1	1	0	1	0	1	1	1	1	0	1	1	1	1	0	1	1	0	0	1
A_123	0	1	0	1	1	1	0	1	1	1	1	1	1	1	1	1	0	0	1	0	1	1	0	1	1	1	1	1	1	1	0	1	1	0	1	1	1	1	0	1	1	1	1	0	1	1	0	1	1
A_125	0	1	0	1	0	1	0	1	1	1	1	1	1	0	1	1	1	1	1	0	1	1	1	1	0	1	1	1	1	1	1	1	1	1	1	1	1	1	0	1	1	1	1	1	1	1	1	1	0
A_126	0	1	0	0	0	1	0	0	0	0	0	1	1	1	1	1	1	1	0	0	1	1	0	1	0	1	0	1	1	1	0	0	1	0	0	0	1	0	0	1	1	0	1	0	1	0	1	0	0
A_127	0	1	0	1	1	1	0	1	1	1	1	1	1	1	1	1	1	1	1	0	1	1	1	1	1	1	1	1	1	1	0	1	1	1	1	1	1	1	1	0	1	1	1	0	1	1	1	0	1
A_128	0	1	1	1	0	1	0	1	1	1	0	1	0	1	0	1	1	1	0	0	1	1	1	1	1	1	1	1	1	1	0	1	1	0	1	1	1	1	1	1	1	1	1	1	1	0	1	1	1
A_129	0	1	1	0	0	1	0	1	1	0	1	1	1	0	0	1	0	0	0	0	1	1	1	1	1	1	0	1	1	1	1	0	1	0	1	0	1	1	1	0	0	1	0	0	1	0	0	0	0
A_130	0	1	1	1	1	1	0	1	1	1	1	1	1	1	1	1	1	1	0	0	1	1	1	1	0	1	1	1	1	1	1	0	1	1	1	1	1	1	0	1	1	1	1	1	1	1	1	0	1
A_131	0	1	1	1	0	1	0	1	1	1	1	1	1	1	1	1	1	1	1	0	1	1	0	1	1	1	1	1	1	1	1	1	1	0	0	1	1	1	0	1	1	1	1	0	1	1	1	1	1
A_132	0	1	0	1	0	1	0	1	1	1	1	0	1	0	1	1	1	1	1	0	1	1	0	1	1	0	1	0	1	1	1	0	1	1	0	0	1	0	0	1	1	1	0	0	1	0	0	0	0
A_133	0	1	0	1	0	1	0	1	1	1	1	1	1	0	0	0	1	0	0	0	1	0	0	1	0	1	0	1	1	1	1	1	1	0	1	1	0	0	0	0	0	1	1	1	1	0	1	0	0
A_134	0	1	1	1	0	1	0	1	1	1	1	0	0	0	1	1	1	0	1	0	1	1	1	1	0	1	1	1	1	1	1	1	1	1	1	1	1	1	0	1	1	1	0	0	1	0	0	0	0
A_135	0	1	1	1	1	1	0	1	1	1	1	1	1	1	1	1	1	1	1	0	1	1	1	1	1	1	1	1	1	1	1	1	1	1	1	0	1	1	0	1	1	1	1	1	1	1	0	0	0
A_136	0	1	1	1	1	1	0	1	1	1	1	1	1	1	1	1	1	1	1	0	1	1	1	1	1	1	1	1	1	1	1	1	1	1	1	1	1	1	1	1	1	1	1	1	1	1	1	1	1
A_137	0	1	1	1	1	1	0	1	1	1	1	1	1	1	1	1	1	1	1	0	1	1	0	1	0	1	1	1	1	1	1	1	1	0	1	1	1	1	0	1	1	1	1	1	1	1	1	0	0
A_138	0	1	1	1	0	1	0	1	1	1	1	1	1	1	1	1	1	1	0	0	1	1	1	0	1	1	1	1	1	1	1	1	1	1	1	1	1	1	1	1	1	1	1	1	1	1	1	1	1
A_139	0	1	1	1	1	1	0	1	1	1	1	1	1	1	1	1	1	1	1	0	1	1	1	1	1	1	1	1	1	1	1	1	1	1	1	1	1	1	1	1	1	1	1	1	1	1	1	1	1
A_140	0	1	1	1	1	1	0	1	1	1	1	1	1	1	1	1	1	1	1	0	1	1	1	1	0	1	1	1	1	1	1	1	1	1	1	1	1	1	1	1	1	1	1	1	1	1	1	1	1
A_141	0	1	0	1	1	1	0	1	1	1	1	1	1	1	1	1	1	1	1	0	1	1	0	1	1	1	1	1	1	1	1	1	1	1	1	1	1	1	1	1	1	1	1	1	1	0	1	1	1
A_142	0	1	1	1	1	1	0	1	1	1	1	1	1	1	1	1	1	1	1	0	1	1	1	1	0	1	1	1	1	1	1	1	1	1	1	1	1	1	1	1	1	1	1	1	1	1	1	1	1
A_143	0	1	0	1	1	1	0	1	1	1	1	1	1	1	1	1	1	1	0	0	1	1	0	1	1	1	1	1	1	1	1	1	1	1	1	1	1	0	0	1	1	1	1	1	1	1	1	1	1
A_144	0	1	0	1	1	1	0	1	1	1	1	1	1	1	1	1	1	0	1	0	1	1	1	0	0	1	1	1	1	1	1	1	1	1	1	1	0	1	1	1	1	1	1	1	1	1	0	1	1
A_145	0	1	1	1	1	1	0	1	1	1	1	1	1	1	1	1	1	1	1	0	1	1	1	1	1	1	1	1	1	1	1	1	1	1	1	1	1	1	0	1	1	1	1	1	1	1	0	1	1
A_146	1	1	1	1	1	1	0	1	1	1	1	1	1	1	1	1	1	1	1	0	1	1	1	1	1	1	1	1	1	1	1	1	1	1	1	1	1	1	1	1	1	1	1	1	1	1	1	1	1
A_147	1	1	1	1	1	1	0	1	1	1	1	1	1	1	1	1	1	1	1	0	1	1	1	1	1	1	1	1	1	1	1	1	1	1	1	1	1	1	1	1	1	1	1	1	1	1	1	1	1
A_189	0	0	0	0	0	0	0	0	0	0	0	0	0	0	0	0	0	0	0	0	0	0	0	0	0	0	0	0	0	0	0	0	0	0	0	0	0	0	0	0	0	0	0	0	0	0	0	0	0
A_190	0	1	0	0	0	1	0	0	0	0	0	0	0	0	0	0	0	0	0	0	0	0	0	0	1	0	0	0	0	0	0	0	0	0	0	0	0	0	0	0	0	0	0	0	0	0	0	0	1
A_202	0	0	0	0	0	0	0	0	0	0	0	0	0	0	0	0	0	0	0	0	0	0	0	0	0	0	0	0	0	0	0	0	0	0	0	0	0	0	0	0	0	0	0	0	0	0	0	0	0
A_203	0	1	0	0	0	0	0	0	0	0	0	0	0	0	0	0	0	0	0	0	0	0	0	0	0	0	0	0	0	0	0	0	0	0	0	0	0	0	0	0	0	0	0	0	0	0	0	0	0
A_204	0	1	0	0	0	0	0	0	0	0	0	0	0	0	0	0	0	0	0	0	0	0	0	0	0	0	0	0	0	0	0	0	0	0	0	0	0	0	0	0	0	0	0	0	0	0	0	0	0
A_205	0	1	0	0	0	0	0	0	0	0	0	0	0	0	0	0	0	0	0	0	0	0	0	0	0	0	0	0	0	0	0	0	0	0	0	0	0	0	0	0	0	0	0	0	0	0	0	0	1
A_4	1	1	1	1	1	1	0	1	1	1	1	1	1	1	1	1	1	1	1	0	1	1	1	1	1	1	1	1	1	1	1	1	1	1	1	1	1	1	1	1	1	1	1	1	1	1	1	1	1
A_5	0	1	1	1	1	1	0	1	1	1	1	1	1	1	1	1	1	1	1	0	1	1	1	1	1	1	1	1	1	1	1	1	1	1	1	1	1	1	0	1	1	1	1	1	1	1	1	0	1
A_6	0	0	1	1	1	1	0	0	1	1	0	1	1	1	1	1	1	1	1	0	0	0	0	1	0	1	1	0	1	1	1	1	0	1	1	1	0	1	1	0	1	0	1	1	0	0	1	1	1
A_7	0	0	1	0	1	1	0	0	1	1	0	0	1	1	1	1	1	1	1	0	1	0	0	1	0	0	1	0	1	0	1	1	0	1	1	1	0	1	0	1	0	0	1	1	0	0	1	1	1
A_8	0	1	1	1	1	1	0	0	1	1	0	0	1	1	1	1	1	1	1	0	0	0	0	1	0	1	1	0	1	1	1	1	0	1	1	1	0	1	0	0	1	0	1	1	0	0	1	0	1
A_9	0	0	0	0	0	0	0	1	0	0	0	0	0	0	0	0	0	0	0	0	0	0	0	0	0	0	0	0	0	0	0	0	0	0	0	0	0	0	0	1	0	0	0	0	0	0	0	0	0
A_10	0	1	1	1	0	1	0	1	1	1	1	1	1	0	1	1	1	1	0	0	1	1	1	1	0	1	1	1	1	1	1	0	1	1	1	1	1	1	1	1	1	1	1	1	1	0	1	1	1
A_11	0	1	0	1	0	1	0	1	1	1	1	1	1	1	1	1	1	1	1	0	1	1	1	1	0	1	1	1	1	1	1	1	1	1	1	1	1	1	1	1	1	1	1	0	1	1	1	1	1
A_12	0	1	0	1	0	1	0	1	1	1	1	1	1	1	1	1	1	1	0	0	1	1	1	1	1	1	1	1	1	1	1	1	1	1	1	1	1	1	1	1	1	1	1	1	1	1	0	1	1
A_13	0	1	0	1	0	1	0	1	1	1	1	1	0	1	0	1	1	1	0	0	1	1	1	1	0	1	1	1	1	1	0	1	1	0	1	1	1	1	0	1	1	1	1	1	1	0	1	0	1
A_14	0	1	0	1	0	1	0	1	1	1	1	1	0	1	1	1	0	1	0	0	1	1	0	1	0	1	1	1	1	1	1	0	1	1	0	1	1	0	0	1	1	1	1	0	1	1	1	0	1
A_15	0	1	1	1	1	1	0	1	1	1	1	1	1	1	1	1	1	1	0	0	1	1	0	1	0	1	1	1	1	1	1	0	1	1	1	1	1	1	0	1	1	1	1	0	1	1	1	0	1
A_16	0	1	0	1	1	1	0	1	1	1	1	1	1	1	1	1	1	0	0	0	1	1	0	0	0	1	1	1	1	1	1	1	1	0	1	1	1	1	0	1	1	1	1	0	1	1	1	0	1
A_17	0	1	1	1	1	1	0	1	1	1	1	1	0	0	1	1	1	1	1	0	1	1	1	1	0	1	1	1	1	1	1	1	1	1	1	1	1	1	1	1	1	1	1	1	1	1	1	0	1
A_18	0	1	1	1	0	1	0	1	1	1	1	1	1	1	1	1	1	1	1	0	1	1	0	1	1	1	1	1	1	1	1	1	1	1	1	1	1	1	1	1	1	1	1	1	1	0	1	1	1
A_19	0	1	1	1	1	1	0	1	1	1	1	1	1	1	1	1	1	1	1	0	1	1	1	1	1	1	1	1	1	1	1	1	1	1	1	1	1	1	0	1	1	1	1	1	1	0	0	1	1
A_20	0	1	1	1	0	1	0	1	1	1	1	1	1	1	1	1	1	1	1	0	1	1	1	1	1	1	1	1	1	1	1	1	1	1	1	1	1	1	0	1	1	1	1	1	1	0	1	1	1
A_21	0	1	1	1	1	1	0	1	1	1	1	1	1	1	1	1	1	1	1	0	1	1	1	1	1	1	1	1	1	1	1	1	1	1	1	1	1	1	1	1	1	1	1	1	1	0	1	1	1
A_22	0	1	1	1	1	1	0	1	1	1	1	1	1	1	0	1	1	1	1	0	1	1	1	1	1	1	1	1	1	1	1	1	1	1	1	1	1	1	1	1	1	1	1	1	1	1	1	1	1
A_23	0	1	1	1	1	1	0	1	1	1	1	1	1	1	1	1	1	1	1	0	1	1	1	1	1	1	1	1	1	1	1	1	1	1	1	1	1	1	1	1	1	1	1	1	1	1	1	1	1
A_30	0	1	1	1	1	1	0	0	1	1	1	1	1	1	1	1	1	1	0	0	1	1	1	0	1	1	1	1	1	1	1	1	1	1	1	1	1	1	1	1	1	1	1	1	1	1	0	1	1
A_31	0	1	1	1	0	1	0	1	1	1	1	1	1	1	1	1	1	1	1	0	1	1	0	1	0	1	1	1	1	1	1	1	1	1	0	1	1	0	1	1	1	1	1	1	1	1	0	1	1
A_32	0	1	1	1	1	1	0	1	1	0	1	1	1	1	1	1	1	1	1	0	1	1	1	1	0	1	1	1	1	1	1	1	1	1	1	1	1	1	0	1	1	1	0	1	1	0	1	1	1
A_33	0	1	1	1	1	1	0	1	1	1	1	1	1	1	1	1	1	1	1	0	1	1	1	1	1	1	1	1	1	1	1	1	1	1	1	1	1	1	1	1	1	1	1	1	1	1	0	0	1
A_34	0	1	0	1	0	1	0	1	1	1	1	1	1	1	1	1	1	1	1	0	1	1	1	1	1	1	1	1	1	1	1	1	1	1	1	1	1	0	1	1	1	1	1	0	1	0	1	0	0
A_35	0	1	1	1	1	1	0	1	1	1	1	1	1	1	1	1	1	1	0	0	1	1	1	1	1	1	1	1	1	1	1	1	1	1	1	1	1	1	1	1	1	1	1	1	1	0	1	0	1
A_36	0	1	0	1	0	1	0	1	1	1	1	1	0	1	0	1	1	1	1	0	1	1	1	1	0	1	1	1	1	1	1	1	1	0	1	1	1	1	1	1	1	1	1	1	1	0	1	1	0
A_37	0	1	1	1	0	1	0	1	1	1	1	1	1	1	1	1	1	1	0	0	1	1	1	1	0	1	1	1	1	1	1	1	1	1	1	1	1	1	1	1	1	1	1	1	1	1	0	1	1
A_38	0	1	0	1	1	1	0	1	1	1	1	1	1	1	0	1	1	1	1	0	1	1	1	1	1	1	1	1	1	1	1	1	1	1	1	1	1	1	1	1	1	1	1	1	1	1	1	1	1
A_39	0	1	1	1	0	1	0	1	1	1	1	1	1	1	1	1	1	1	1	0	1	1	1	1	1	1	1	1	1	1	1	1	1	1	1	1	1	1	1	1	1	1	0	1	1	1	1	1	1
A_40	0	1	1	1	0	1	0	1	1	1	1	1	1	1	1	1	1	1	1	0	1	1	1	1	1	1	1	1	1	1	1	1	1	1	1	1	1	1	1	1	1	1	1	1	1	1	1	1	1
A_41	0	1	1	1	0	1	0	1	1	1	1	1	1	1	0	1	1	1	1	0	1	1	0	1	1	1	1	1	1	1	1	1	1	1	1	1	1	0	1	1	1	1	1	1	1	0	1	1	1
A_42	0	1	1	1	1	1	0	1	1	1	1	1	0	1	1	1	1	1	1	0	1	1	1	1	0	1	1	1	1	1	1	1	1	1	1	1	1	1	1	1	1	1	1	1	1	0	1	1	0
A_43	0	1	1	1	1	1	0	1	1	1	1	1	1	1	1	1	1	1	1	0	1	1	1	1	1	1	1	1	1	1	1	1	1	1	1	1	1	1	1	0	1	1	1	1	1	1	0	0	1
A_44	0	1	0	1	1	1	0	1	1	1	1	1	1	1	1	1	1	1	1	0	1	1	1	1	0	1	1	1	1	1	1	1	1	1	1	1	1	0	1	1	1	1	1	1	1	1	1	0	0
A_45	0	1	1	1	0	1	0	1	1	1	1	0	0	1	1	1	1	1	1	0	1	1	1	1	1	1	1	1	1	1	1	1	1	1	1	1	1	0	1	0	1	1	0	0	1	0	1	0	1
A_46	0	1	1	1	1	1	0	1	1	1	1	1	0	1	1	1	1	1	0	0	1	1	0	1	1	1	1	1	1	1	0	1	1	1	1	1	1	0	0	1	1	1	0	1	1	0	0	0	1
A_47	0	1	1	1	1	1	0	1	1	1	1	1	1	1	1	1	1	1	0	0	1	1	0	1	1	1	1	1	1	1	1	1	1	1	1	1	1	1	1	1	1	1	1	0	1	1	1	1	1
A_48	0	1	1	1	1	1	0	1	1	1	1	1	1	1	1	1	1	1	1	0	1	1	1	1	1	1	1	1	1	1	1	1	1	1	1	1	1	1	1	1	1	1	1	0	1	0	1	0	1
A_49	0	1	1	1	1	1	0	1	1	1	1	1	1	1	1	1	1	1	1	0	1	1	1	1	1	1	1	1	1	1	1	1	1	1	1	1	1	1	1	1	1	1	1	1	1	1	1	1	1
A_50	0	1	1	1	0	1	0	1	1	1	1	1	1	1	1	1	1	1	1	0	1	1	1	1	1	1	1	1	1	1	0	1	1	1	1	0	1	1	1	1	1	1	1	1	1	1	1	1	1
A_51	0	1	1	1	0	1	0	1	1	1	1	1	0	1	1	1	1	1	0	0	1	1	1	1	0	1	1	1	1	1	1	0	1	1	1	1	0	0	1	1	1	1	0	1	1	0	1	1	0
A_52	0	1	0	1	1	1	0	1	1	1	1	1	1	1	1	1	1	1	0	0	1	1	0	1	0	1	1	1	1	1	1	1	1	1	1	1	1	1	1	1	1	1	1	1	1	1	0	0	0
A_53	0	1	0	1	0	1	0	1	1	1	1	1	1	1	0	1	1	1	0	0	1	1	1	1	1	1	1	1	1	1	0	1	1	1	1	1	1	1	1	1	1	1	1	0	1	1	1	1	1
A_54	0	1	1	1	1	1	0	1	1	1	1	1	1	1	1	1	1	1	1	0	1	1	1	1	0	1	1	1	1	1	1	1	1	1	1	1	1	1	1	1	1	1	1	0	1	1	1	0	1
A_55	0	1	1	1	1	1	0	1	1	1	1	1	0	1	1	1	1	1	1	0	1	1	1	1	1	1	1	1	1	1	1	1	1	1	1	1	1	0	0	1	1	1	1	1	1	0	1	1	0
A_56	0	1	0	1	1	1	0	1	1	1	1	1	1	1	1	1	1	1	1	0	1	1	1	1	1	1	1	1	1	1	1	1	1	1	1	1	1	1	1	1	1	1	1	0	1	1	1	1	1
A_57	0	1	0	1	0	1	0	1	1	1	1	1	1	1	1	1	1	1	1	0	1	1	1	1	1	1	1	1	1	1	1	1	1	1	1	1	1	0	0	0	1	1	1	1	1	1	1	0	1
A_58	0	1	1	1	0	1	0	1	1	1	1	1	1	1	1	1	1	1	1	0	1	1	0	1	1	1	1	1	1	1	1	1	1	0	1	1	1	1	0	1	1	1	1	1	1	0	1	1	1
A_59	0	1	1	1	0	1	0	0	1	1	1	1	1	1	0	1	0	1	0	0	1	1	0	1	0	1	1	1	1	1	0	0	1	0	1	1	1	1	0	1	1	1	1	0	1	1	1	1	1
A_62	0	1	0	1	0	1	0	1	1	1	1	1	0	0	1	1	1	1	0	0	1	1	1	1	1	1	1	1	1	1	1	1	1	1	1	1	1	1	0	1	1	1	1	1	1	1	1	1	1
A_63	0	1	0	1	0	1	0	1	1	1	1	1	0	0	1	1	1	0	0	0	1	1	0	1	0	1	0	1	1	1	0	1	1	0	0	1	1	1	1	1	1	1	1	0	0	1	1	0	1
A_64	0	1	0	1	0	1	0	1	1	1	1	1	1	1	1	1	1	1	1	0	1	1	1	1	1	1	1	1	1	1	0	0	1	1	1	1	1	1	1	1	1	1	0	1	1	0	1	1	0
A_65	0	1	1	1	0	1	0	1	1	1	1	1	1	0	1	1	1	1	1	0	1	1	0	1	1	1	1	1	1	1	1	1	1	0	1	1	1	1	1	1	1	1	1	1	1	1	0	1	0
A_66	0	1	1	1	0	1	0	1	1	1	1	1	1	1	1	1	1	1	1	0	1	1	1	1	0	1	1	0	1	1	1	1	1	0	1	1	1	1	1	1	1	1	1	1	1	1	0	0	1
A_67	0	1	0	1	0	1	0	1	1	1	1	1	0	1	1	1	1	1	0	0	1	1	1	1	1	1	1	1	1	1	1	1	1	1	1	1	1	1	0	1	1	1	1	1	1	1	1	1	1
A_68	1	1	1	1	0	1	0	1	1	1	1	1	1	1	1	1	1	1	1	0	1	1	1	1	1	1	1	1	1	1	1	1	1	0	1	1	1	1	0	1	1	1	1	1	1	1	1	0	1
A_69	0	1	1	1	0	1	0	1	1	1	1	1	1	1	0	1	1	1	0	0	1	1	0	0	1	1	1	1	1	1	1	0	1	1	0	1	1	1	0	1	1	1	1	0	1	1	1	1	0
A_70	0	1	0	1	0	0	0	0	0	1	1	0	0	0	0	0	0	0	1	0	0	1	0	0	0	0	0	0	1	0	0	1	0	1	0	1	0	0	0	0	0	0	0	0	0	0	0	0	0
A_71	0	1	0	1	1	1	0	1	1	1	1	1	1	1	0	1	1	1	0	0	1	1	1	1	0	1	1	1	1	1	1	0	1	1	1	1	1	1	0	1	1	1	1	1	1	1	1	1	1
A_77	0	1	1	1	1	1	0	1	1	1	1	1	1	1	1	1	1	1	1	0	1	1	1	1	1	1	1	1	1	1	1	1	1	1	1	1	1	1	1	1	1	1	1	1	1	1	1	0	1
A_78	0	1	1	1	0	1	0	1	1	1	1	1	1	1	1	1	1	1	1	0	1	1	1	1	1	1	1	1	1	1	1	1	1	1	1	1	1	1	1	1	1	1	1	1	1	1	1	1	1
A_79	0	1	1	1	0	1	0	1	1	1	1	1	1	1	1	1	1	1	1	0	1	1	1	1	0	1	1	1	1	1	1	1	1	1	1	1	1	1	1	1	1	1	1	1	1	1	1	1	1
A_80	0	1	1	1	0	1	0	1	1	1	1	1	1	1	1	1	1	1	1	0	1	1	1	1	1	1	1	1	1	1	1	1	1	1	1	1	1	1	0	1	1	1	1	1	1	1	1	0	1
A_81	0	1	1	1	0	1	0	1	1	1	1	1	1	1	1	1	1	1	1	0	1	1	1	1	1	1	1	1	1	1	1	1	1	1	1	1	1	1	0	1	1	1	1	1	1	1	1	1	1
A_82	0	1	1	1	1	1	0	1	1	1	1	1	1	1	1	1	1	1	1	0	1	1	1	1	1	1	1	1	1	1	1	1	1	1	1	1	1	1	1	1	1	1	1	1	1	1	1	1	1
A_83	0	1	0	1	1	1	0	1	1	1	1	1	1	1	1	1	1	1	1	0	1	1	0	1	0	1	1	1	1	1	0	0	1	1	1	1	1	0	1	1	1	1	1	1	1	0	1	1	1
A_84	0	1	0	1	0	1	0	1	1	1	1	1	1	1	1	1	1	1	0	0	1	1	1	1	0	1	1	1	1	1	1	1	1	0	0	1	1	0	0	1	1	1	1	1	1	1	1	1	0
A_85	0	1	1	1	0	1	0	1	1	1	1	1	0	1	1	1	1	1	0	0	0	1	1	1	1	1	1	1	1	1	1	1	1	0	1	1	0	1	1	1	1	1	1	0	1	0	1	1	0
A_86	0	1	0	1	0	1	0	1	1	1	1	0	1	1	0	1	1	1	0	0	1	1	1	1	1	1	0	1	1	1	0	1	1	1	1	0	1	0	1	1	1	1	1	1	1	0	1	0	1
A_87	0	1	0	1	0	1	0	0	1	1	1	1	1	1	1	1	1	0	0	0	0	1	0	0	0	1	0	0	1	1	0	1	1	0	0	1	0	1	0	0	1	0	1	0	1	0	0	0	0
A_88	0	1	1	1	1	1	0	1	1	1	1	0	1	1	1	1	1	1	0	0	1	1	0	1	1	1	0	1	1	1	1	0	1	0	1	1	1	0	0	1	1	1	1	1	1	0	0	0	0
A_90	0	1	0	1	1	1	0	1	1	1	1	1	1	0	0	1	1	1	0	0	1	1	1	0	0	1	1	0	1	1	1	1	1	1	1	1	1	1	0	1	1	0	0	0	1	0	0	1	0
A_92	1	1	1	1	0	1	0	0	1	1	1	1	0	1	1	1	1	1	0	0	1	1	0	1	0	1	1	1	1	1	1	1	1	0	1	1	1	0	1	1	1	1	1	1	1	0	1	0	0
A_93	0	1	0	1	0	1	0	1	1	1	1	1	1	0	1	1	1	1	0	0	1	1	0	1	0	1	1	1	1	1	1	0	1	0	1	1	1	1	0	1	1	1	0	1	1	1	0	0	1
A_94	0	1	0	0	1	1	0	1	1	0	1	1	1	0	1	1	1	1	1	0	1	1	0	1	0	1	1	1	1	1	1	0	1	1	0	0	1	1	0	1	0	1	0	1	1	1	1	0	1
A_95	0	1	0	0	1	0	0	1	1	1	1	1	0	1	1	1	0	1	0	0	1	1	0	0	0	1	1	1	1	1	1	1	1	0	1	0	1	1	0	1	1	1	0	1	1	0	1	1	1
A_154	0	1	1	1	1	1	0	1	1	1	1	1	1	1	1	1	1	0	0	0	1	1	1	1	0	1	1	1	1	1	1	1	1	1	1	1	1	1	1	1	1	1	1	0	1	1	1	0	0
A_155	0	1	1	1	0	1	0	1	1	0	1	1	1	0	1	1	1	1	1	0	1	1	1	1	1	1	1	1	1	1	1	1	1	0	1	1	1	1	0	1	1	1	1	1	1	0	1	1	0
A_156	0	1	1	1	1	1	0	1	1	1	1	1	1	1	1	1	1	1	1	0	1	1	1	1	1	1	1	1	1	1	1	0	1	0	1	1	1	1	1	1	1	1	1	1	1	1	1	0	1
A_157	0	1	0	1	0	1	0	1	1	0	1	1	1	1	1	1	1	0	1	0	1	1	0	1	1	1	1	1	1	1	1	1	1	0	1	1	1	1	0	1	1	1	1	0	1	0	0	1	0
A_158	1	1	1	1	1	1	0	1	1	1	1	1	1	1	1	1	1	1	1	0	1	1	1	1	0	1	1	1	1	1	1	1	1	1	1	1	1	1	1	1	1	1	1	1	1	1	1	1	1
A_159	1	1	1	1	1	1	0	1	1	1	1	1	1	1	1	1	1	1	0	0	1	1	1	1	1	1	1	1	1	1	1	1	1	1	1	1	1	1	1	1	1	1	1	1	1	1	0	1	1
A_160	0	1	0	1	1	1	0	1	1	1	1	1	1	1	1	1	1	1	0	0	1	1	0	1	0	1	1	1	1	1	0	1	1	0	0	1	1	1	0	1	1	1	1	1	1	0	1	0	1
A_161	0	1	0	1	0	1	0	1	1	1	1	1	0	1	1	1	1	1	1	0	1	1	1	1	0	1	1	1	1	1	1	0	1	1	0	1	1	1	1	1	1	1	1	1	1	0	0	0	0
A_162	0	1	0	1	0	1	0	1	1	1	1	1	1	1	1	1	1	1	1	0	1	1	0	1	0	1	0	1	1	1	1	1	1	0	1	1	1	1	0	1	1	1	1	0	1	0	1	1	0
A_179	0	1	1	1	0	1	0	1	1	1	1	1	0	0	1	1	1	1	0	0	1	1	1	0	1	1	1	1	1	1	1	0	1	1	1	1	1	1	1	1	1	1	1	1	1	0	0	0	1
A_180	0	1	0	1	0	1	0	1	1	1	1	1	1	1	1	0	1	1	1	0	1	1	0	1	0	1	1	1	1	1	0	1	1	0	1	1	1	1	1	1	1	1	1	0	1	1	1	0	1
A_181	0	1	0	1	0	1	0	1	1	1	1	1	1	1	1	1	1	1	1	0	1	1	1	0	0	1	1	1	1	1	0	1	1	1	1	1	1	1	0	1	1	1	1	0	1	0	1	1	1
A_273	1	1	1	1	1	1	0	1	1	1	1	1	1	1	1	1	1	1	1	0	1	1	1	1	1	1	1	1	1	1	1	1	1	1	1	1	1	1	1	1	1	1	1	1	1	1	1	1	1
A_274	0	1	1	1	1	1	0	1	1	1	1	1	1	1	1	1	1	1	1	0	1	1	1	1	1	1	1	1	1	1	1	1	1	1	1	1	1	1	1	1	1	1	1	1	1	1	1	1	1
A_275	0	1	1	1	0	1	0	1	1	1	1	1	1	1	1	1	1	1	1	0	1	1	1	1	0	1	1	1	1	1	1	1	1	1	1	1	1	1	0	1	1	1	1	1	1	1	1	1	0
A_276	0	1	1	1	0	1	0	1	1	1	1	1	1	1	1	1	1	1	0	0	1	1	1	1	1	1	1	1	1	1	1	1	1	1	1	1	1	1	1	1	1	1	1	1	1	1	1	1	0
A_277	1	1	1	1	1	1	0	1	1	1	1	1	1	1	1	1	1	1	1	0	1	1	1	1	1	1	1	1	1	1	1	1	1	1	1	1	1	1	1	1	1	1	1	1	1	1	1	1	1
A_278	0	1	1	1	1	1	0	1	1	1	1	1	1	1	1	1	1	1	1	0	1	1	1	1	1	1	1	1	1	1	1	1	1	1	1	1	1	1	1	1	1	1	1	1	1	1	1	1	1
A_295	0	1	0	1	1	1	0	1	1	1	1	1	1	1	1	1	1	1	1	0	1	1	1	1	1	1	1	1	1	1	1	1	1	1	1	1	1	1	1	1	1	1	1	1	1	1	1	1	1
A_296	0	1	0	1	1	1	0	1	1	1	1	1	0	1	1	1	1	1	1	0	1	1	1	1	1	1	1	1	1	1	1	1	1	1	1	1	1	1	1	1	1	1	1	1	1	1	1	1	1
W_96	0	0	0	0	0	0	0	1	0	0	0	0	0	0	0	0	0	0	0	0	0	0	0	0	0	0	0	0	0	0	0	0	0	1	0	0	0	0	1	0	0	0	0	0	0	0	0	0	1
W_97	0	0	0	0	0	0	0	0	0	0	0	0	0	0	0	0	0	0	0	0	0	0	0	0	0	0	0	0	0	0	0	0	0	1	0	0	0	0	0	0	0	0	0	0	0	0	0	0	0
W_365	0	0	0	0	0	0	0	0	0	0	0	0	0	0	0	0	0	0	0	0	0	0	0	0	0	0	0	0	0	0	0	0	0	0	0	0	0	0	0	0	0	0	0	0	0	0	0	0	0
W_366	0	0	0	0	0	0	0	0	0	0	0	0	0	0	0	0	0	0	0	0	0	0	0	0	0	0	0	0	0	0	0	0	0	0	0	0	0	0	0	0	0	0	0	0	0	0	0	0	0
W_367	0	0	1	0	0	0	0	0	0	0	0	0	0	0	0	0	0	0	0	0	0	0	0	0	0	0	0	0	0	0	0	0	0	0	0	0	0	1	0	0	0	0	0	0	0	0	0	0	0
W_368	0	0	0	0	0	0	0	1	0	0	0	0	0	0	0	0	0	0	0	0	0	0	0	0	0	0	0	0	0	0	0	0	0	1	0	0	0	0	0	0	0	0	0	0	0	0	0	0	0
W_369	0	1	0	0	0	0	0	1	0	0	1	0	0	0	0	0	0	0	0	0	0	1	0	0	0	0	0	0	0	1	0	0	0	0	1	0	1	0	0	0	0	0	0	0	1	0	0	0	0
W_364	0	0	0	0	0	0	0	0	0	0	0	0	0	0	0	0	0	0	0	0	0	0	0	0	0	0	0	0	0	0	0	0	0	0	0	0	0	0	0	0	0	0	0	0	0	0	0	0	0
W_269	0	0	0	0	0	1	0	0	0	0	0	0	0	0	0	0	0	0	0	0	0	0	0	0	1	0	0	0	0	0	0	0	0	0	0	0	0	0	0	0	0	0	0	0	0	0	0	0	0
E_216	0	0	0	0	0	0	0	0	0	0	0	0	0	0	0	0	0	0	0	0	0	0	0	0	1	0	0	0	0	0	0	0	0	0	0	0	0	0	0	0	0	0	0	0	0	0	0	0	0
E_217	0	0	0	0	0	1	0	0	0	0	0	0	0	0	0	0	0	0	0	0	0	0	0	0	1	0	0	0	0	0	0	0	0	0	0	0	0	0	0	0	0	0	0	0	0	0	0	0	0
E_218	0	0	0	0	0	0	0	0	0	0	0	0	0	0	0	0	0	0	0	0	0	0	0	0	1	0	0	0	0	0	0	0	0	0	0	0	0	0	0	0	0	0	0	0	0	0	0	0	0
E_219	0	0	0	0	0	0	0	0	0	0	0	0	0	0	0	0	0	0	0	0	0	0	0	0	0	0	0	0	0	0	0	0	0	0	0	0	0	0	0	0	0	0	0	0	0	0	0	0	0
E_220	0	0	0	0	0	1	0	0	0	0	0	0	0	0	0	0	0	0	0	0	0	0	0	0	1	0	0	0	0	0	0	0	0	0	0	0	0	0	0	0	0	0	0	0	0	0	0	0	0
E_221	0	0	0	0	0	0	0	0	0	0	0	0	0	0	0	0	0	0	0	0	0	0	0	0	1	0	0	0	0	0	0	0	0	0	0	0	0	0	0	0	0	0	0	0	0	0	0	0	0
E_222	0	0	0	0	0	0	0	0	0	0	0	0	0	0	0	0	0	0	0	0	0	0	0	0	0	0	0	0	0	0	0	0	0	0	0	0	0	0	0	0	0	0	0	0	0	0	0	0	0
E_223	0	0	0	0	0	1	0	0	0	0	0	0	0	0	0	0	0	0	0	0	0	0	0	0	0	0	0	0	0	0	0	0	0	0	0	0	0	0	0	0	0	0	0	0	0	0	0	0	0
E_224	0	1	0	1	0	1	0	1	1	0	1	1	0	0	1	1	1	1	0	0	1	1	1	1	1	1	1	1	1	1	1	1	1	1	1	1	1	1	0	1	1	1	1	0	1	0	1	1	1
E_225	0	0	0	0	0	0	0	0	0	0	0	0	0	0	0	0	0	0	0	0	0	0	0	0	1	0	0	0	0	0	0	0	0	0	0	0	0	0	0	0	0	0	0	0	0	0	0	0	0
E_226	0	0	0	0	0	0	0	0	0	0	0	0	0	0	0	0	0	0	0	0	0	0	0	0	1	0	0	0	0	0	0	0	0	0	0	0	0	0	0	0	0	0	0	0	0	0	0	0	0
E_227	0	0	0	0	0	0	0	0	0	0	0	0	0	0	0	0	0	0	0	0	0	0	0	0	1	0	0	0	0	0	0	0	0	0	0	0	0	0	0	0	0	0	0	0	0	0	0	0	0
E_228	0	0	0	0	0	0	0	0	0	0	0	0	0	0	0	0	0	0	0	0	0	0	0	0	1	0	0	0	0	0	0	0	0	0	0	0	0	0	0	0	0	0	0	0	0	0	0	0	0
E_229	0	0	0	0	0	0	0	0	0	0	0	0	0	0	0	0	0	0	0	0	0	0	0	0	1	0	0	0	0	0	0	0	0	0	0	0	0	0	0	0	0	0	0	0	0	0	0	0	0
E_230	0	0	0	0	0	0	0	0	0	0	0	0	0	0	0	0	0	0	0	0	0	0	0	0	1	0	0	0	0	0	0	0	0	0	0	0	0	0	0	0	0	0	0	0	0	0	0	0	0
E_231	0	0	0	0	0	0	0	0	0	0	0	0	0	0	0	0	0	0	0	0	0	0	0	0	1	0	0	0	0	0	0	0	0	0	0	0	0	0	0	0	0	0	0	0	0	0	0	0	0
E_232	0	0	0	0	0	0	0	0	0	0	0	0	0	0	0	0	0	0	0	0	0	0	0	0	1	0	0	0	0	0	0	0	0	0	0	0	0	0	0	0	0	0	0	0	0	0	0	0	0
E_233	0	0	0	0	0	0	0	0	0	0	0	0	0	0	0	0	0	0	0	0	0	0	0	0	1	0	0	0	0	0	0	0	0	0	0	0	0	0	0	0	0	0	0	0	0	0	0	0	1
E_236	0	0	0	0	0	0	0	0	0	0	0	0	0	0	0	0	0	0	0	0	0	0	0	0	0	0	0	0	0	0	0	0	0	0	0	0	0	0	0	0	0	0	0	0	0	0	0	0	0
E_237	0	0	0	0	0	0	0	0	0	0	0	0	0	0	0	0	0	0	0	0	0	0	0	0	1	0	0	0	0	0	0	0	0	0	0	0	0	0	0	0	0	0	0	0	0	0	0	0	0
E_239	0	0	0	0	0	0	0	0	0	0	0	0	0	0	0	0	0	0	0	0	0	0	0	0	0	0	0	0	0	0	0	0	0	0	0	0	0	0	0	0	0	0	0	0	0	0	0	0	0
E_240	0	0	0	0	0	0	0	0	0	0	0	0	0	0	0	0	0	0	0	0	0	0	0	0	1	0	0	0	0	0	0	0	0	0	0	0	0	0	0	0	0	0	0	0	0	0	0	0	0
E_241	0	0	0	0	0	0	0	0	0	0	0	0	0	0	0	0	0	0	0	0	0	0	0	0	1	0	0	0	0	0	0	0	0	0	0	0	0	0	0	0	0	0	0	0	0	0	0	0	0
E_242	0	0	0	0	0	0	0	0	0	0	0	0	0	0	0	0	0	0	0	0	0	0	0	0	1	0	0	0	0	0	0	0	0	0	0	0	0	0	0	0	0	0	0	0	0	0	0	0	0
E_243	0	0	0	0	0	0	0	0	0	0	0	0	0	0	0	0	0	0	0	0	0	0	0	0	1	0	0	0	0	0	0	0	0	0	0	0	0	0	0	0	0	0	0	0	0	0	0	0	0
E_244	0	0	0	0	0	0	0	0	0	0	0	0	0	0	0	0	0	0	0	0	0	0	0	0	1	0	0	0	0	0	0	0	0	0	0	0	0	0	0	0	0	0	0	0	0	0	0	0	1
E_245	0	0	0	0	0	0	0	0	0	0	0	0	0	0	0	0	0	0	0	0	0	0	0	0	0	0	0	0	0	0	0	0	0	0	0	0	0	0	0	0	0	0	0	0	0	0	0	0	0
E_246	0	0	0	0	0	0	0	0	0	0	0	0	0	0	0	0	0	0	0	0	0	0	0	0	1	0	0	0	0	0	0	0	0	0	0	0	0	0	0	0	0	0	0	0	0	0	0	0	0
E_247	0	0	0	0	0	0	0	0	0	0	0	0	0	0	0	0	0	0	0	0	0	0	0	0	1	0	0	0	0	0	0	0	0	0	0	0	0	0	0	0	0	0	0	0	0	0	0	0	0
E_248	0	0	0	0	0	0	0	0	0	0	0	0	0	0	0	0	0	0	0	0	0	0	0	0	1	0	0	0	0	0	0	0	0	0	0	0	0	0	0	0	0	0	0	0	0	0	0	0	0
E_249	0	0	0	0	0	0	0	0	0	0	0	0	0	0	0	0	0	0	0	0	0	0	0	0	1	0	0	0	0	0	0	0	0	0	0	0	0	0	0	0	0	0	0	0	0	0	0	0	0
E_250	0	0	0	0	0	0	0	0	0	0	0	0	0	0	0	0	0	0	0	0	0	0	0	0	1	0	0	0	0	0	0	0	0	0	0	0	0	0	0	0	0	0	0	0	0	0	0	0	1
E_251	0	0	0	0	0	0	0	0	0	0	0	0	0	0	0	0	0	0	0	0	0	0	0	0	0	0	0	0	0	0	0	0	0	0	0	0	0	0	0	0	0	0	0	0	0	0	0	0	0
E_252	0	0	0	0	0	0	0	0	0	0	0	0	0	0	0	0	0	0	0	0	0	0	0	0	1	0	0	0	0	0	0	0	0	0	0	0	0	0	0	0	0	0	0	0	0	0	0	0	1
E_253	0	0	0	0	0	0	0	0	0	0	0	0	0	0	0	0	0	0	0	0	0	0	0	0	0	0	0	0	0	0	0	0	0	0	0	0	0	0	0	0	0	0	0	0	0	0	0	0	0
E_254	0	0	0	0	0	0	0	0	0	0	0	0	0	0	0	0	0	0	0	0	0	0	0	0	1	0	0	0	0	0	0	0	0	0	0	0	0	0	0	0	0	0	0	0	0	0	0	0	0
E_255	0	0	0	0	0	0	0	0	0	0	0	0	0	0	0	0	0	0	0	0	0	0	0	0	1	0	0	0	0	0	0	0	0	0	0	0	0	0	0	0	0	0	0	0	0	0	0	0	0
E_256	0	0	0	0	0	0	0	0	0	0	0	0	0	0	0	0	0	0	0	0	0	0	0	0	1	0	0	0	0	0	0	0	0	0	0	0	0	0	0	0	0	0	0	0	0	0	0	0	0
E_257	0	0	0	0	0	0	0	0	0	0	0	0	0	0	0	0	0	0	0	0	0	0	0	0	1	0	0	0	0	0	0	0	0	0	0	0	0	0	0	0	0	0	0	0	0	0	0	0	0
E_259	0	0	0	0	0	0	0	0	0	0	0	0	0	0	0	0	0	0	0	0	0	0	0	0	0	0	0	0	0	0	0	0	0	0	0	0	0	0	0	0	0	0	0	0	0	0	0	0	0
E_260	0	0	0	0	0	0	0	0	0	0	0	0	0	0	0	0	0	0	0	0	0	0	0	0	0	0	0	0	0	0	0	0	0	0	0	0	0	0	0	0	0	0	0	0	0	0	0	0	0
E_261	0	0	0	0	0	0	0	0	0	0	0	0	0	0	0	0	0	0	0	0	0	0	0	0	0	0	0	0	0	0	0	0	0	0	0	0	0	0	0	0	0	0	0	0	0	0	0	0	0
E_262	0	0	0	0	0	0	0	0	0	0	0	0	0	0	0	0	0	0	0	0	0	0	0	0	0	0	0	0	0	0	0	0	0	1	0	0	0	1	0	0	0	0	0	0	0	0	0	0	0
E_263	0	0	0	0	0	0	0	0	0	0	0	0	0	0	0	0	0	0	0	0	0	0	0	0	0	0	0	0	0	0	0	0	0	0	0	0	0	0	0	0	0	0	0	0	0	0	0	0	0
E_264	0	0	0	0	0	0	0	0	0	0	0	0	0	0	0	0	0	0	0	0	0	0	0	0	1	0	0	0	0	0	0	0	0	0	0	0	0	0	0	0	0	0	0	0	0	0	0	0	0
E_265	0	0	0	0	0	1	0	0	0	0	0	0	0	0	0	0	0	0	0	0	0	0	0	0	0	0	0	0	0	0	0	0	0	0	0	0	0	0	0	0	0	0	0	0	0	0	0	0	0
E_266	0	0	0	0	0	0	0	0	0	0	0	0	0	0	0	0	0	0	0	0	0	0	0	0	0	0	0	0	0	0	0	0	0	0	0	0	0	0	0	0	0	0	0	0	0	0	0	0	0
E_267	0	0	0	0	0	1	0	0	0	0	0	0	0	0	0	0	0	0	0	0	0	0	0	0	1	0	0	0	0	0	0	0	0	0	0	0	0	0	0	0	0	0	0	0	0	0	0	0	0
E_268	0	0	0	0	0	0	0	0	0	0	0	0	0	0	0	0	0	0	0	0	0	0	0	0	0	0	0	0	0	0	0	0	0	0	0	0	0	0	0	0	0	0	0	0	0	0	0	0	0
E_270	0	0	0	0	0	0	0	0	0	0	0	0	0	0	0	0	0	0	0	0	0	0	0	0	0	0	0	0	0	0	0	0	0	0	0	0	0	0	0	0	0	0	0	0	0	0	0	0	0
E_271	0	0	0	0	0	0	0	0	0	0	0	0	0	0	0	0	0	0	0	0	0	0	0	0	0	0	0	0	0	0	0	0	0	0	0	0	0	0	0	0	0	0	0	0	0	0	0	0	0
E_272	0	0	0	0	0	0	0	0	0	0	0	0	0	0	0	0	0	0	0	0	0	0	0	0	0	0	0	0	0	0	0	0	0	0	0	0	0	0	0	0	0	0	0	0	0	0	0	0	0
E_279	0	0	0	0	0	0	0	0	0	0	0	0	0	0	0	0	0	0	0	0	0	0	0	0	1	0	0	0	0	0	0	0	0	0	0	0	0	0	0	0	0	0	0	0	0	0	0	0	0
E_281	0	0	0	0	0	0	0	0	0	0	0	0	0	0	0	0	0	0	0	0	0	0	0	0	0	0	0	0	0	0	0	0	0	0	0	0	0	0	0	0	0	0	0	0	0	0	0	0	0
E_282	0	0	0	0	0	0	0	0	0	0	0	0	0	0	0	0	0	0	0	0	0	0	0	0	0	0	0	0	0	0	0	0	0	0	0	0	0	0	0	0	0	0	0	0	0	0	0	0	0
E_283	0	0	0	0	0	0	0	0	0	0	0	0	0	0	0	0	0	0	0	0	0	0	0	0	0	0	0	0	0	0	0	0	0	0	0	0	0	0	0	0	0	0	0	0	0	0	0	0	0
E_284	0	0	0	0	0	0	0	0	0	0	0	0	0	0	0	0	0	0	0	0	0	0	0	0	0	0	0	0	0	0	0	0	0	0	0	0	0	0	0	0	0	0	0	0	0	0	0	0	0
E_285	0	0	0	0	0	0	0	0	0	0	0	0	0	0	0	0	0	0	0	0	0	0	0	0	0	0	0	0	0	0	0	0	0	1	0	0	0	0	0	0	0	0	0	0	0	0	0	0	0
E_286	0	0	0	0	0	0	0	0	0	0	0	0	0	0	0	0	0	0	0	0	0	0	0	0	0	0	0	0	0	0	0	0	0	0	0	0	0	0	0	0	0	0	0	0	0	0	0	0	0
E_287	0	0	0	0	0	0	0	0	0	0	0	0	0	0	0	0	0	0	0	0	0	0	0	0	0	0	0	0	0	0	0	0	0	0	0	0	0	0	0	0	0	0	0	0	0	0	0	0	0
E_288	0	0	0	0	0	0	0	0	0	0	0	0	0	0	0	0	0	0	0	0	0	0	0	0	1	0	0	0	0	0	0	0	0	0	0	0	0	0	0	0	0	0	0	0	0	0	0	0	1
E_289	0	0	0	0	0	0	0	0	0	0	0	0	0	0	0	0	0	0	0	0	0	0	0	0	1	0	0	0	0	0	0	0	0	0	0	0	0	0	0	0	0	0	0	0	0	0	0	0	1
E_290	0	0	0	0	0	0	0	0	0	0	0	0	0	0	0	0	0	0	0	0	0	0	0	0	1	0	0	0	0	0	0	0	0	0	0	0	0	0	0	0	0	0	0	0	0	0	0	0	0
E_291	0	0	0	0	0	1	0	0	0	0	0	0	0	0	0	0	0	0	0	0	0	0	0	0	1	0	0	0	0	0	0	0	0	0	0	0	0	0	0	0	0	0	0	0	0	0	0	0	1
E_292	0	0	0	0	0	0	0	0	0	0	0	0	0	0	0	0	0	0	0	0	0	0	0	0	1	0	0	0	0	0	0	0	0	0	0	0	0	0	0	0	0	0	0	0	0	0	0	0	1
E_293	0	0	0	0	0	0	0	0	0	0	0	0	0	0	0	0	0	0	0	0	0	0	0	0	0	0	0	0	0	0	0	0	0	0	0	0	0	0	0	0	0	0	0	0	0	0	0	0	0
E_294	0	0	0	0	0	0	0	0	0	0	0	0	0	0	0	0	0	0	0	0	0	0	0	0	1	0	0	0	0	0	0	0	0	0	0	0	0	0	0	0	0	0	0	0	0	0	0	0	0
E_298	0	0	0	0	0	0	0	0	0	0	0	0	0	0	0	0	0	0	0	0	0	0	0	0	1	0	0	0	0	0	0	0	0	0	0	0	0	0	0	0	0	0	0	0	0	0	0	0	0
E_299	0	0	0	0	0	0	0	0	0	0	0	0	0	0	0	0	0	0	0	0	0	0	0	0	1	0	0	0	0	0	0	0	0	0	0	0	0	0	0	0	0	0	0	0	0	0	0	0	0
E_300	0	0	0	0	0	0	0	0	0	0	0	0	0	0	0	0	0	0	0	0	0	0	0	0	1	0	0	0	0	0	0	0	0	0	0	0	0	0	0	0	0	0	0	0	0	0	0	0	0
E_301	0	0	0	0	0	0	0	0	0	0	0	0	0	0	0	0	0	0	0	0	0	0	0	0	1	0	0	0	0	0	0	0	0	0	0	0	0	0	0	0	0	0	0	0	0	0	0	0	0
E_302	0	0	0	0	0	0	0	0	0	0	0	0	0	0	0	0	0	0	0	0	0	0	0	0	1	0	0	0	0	0	0	0	0	0	0	0	0	0	0	0	0	0	0	0	0	0	0	0	0
E_303	0	0	0	0	0	0	0	0	0	0	0	0	0	0	0	0	0	0	0	0	0	0	0	0	1	0	0	0	0	0	0	0	0	0	0	0	0	0	0	0	0	0	0	0	0	0	0	0	0
E_304	0	0	0	0	0	0	0	0	0	0	0	0	0	0	0	0	0	0	0	0	0	0	0	0	0	0	0	0	0	0	0	0	0	0	0	0	0	0	0	0	0	0	0	0	0	0	0	0	0
E_307	0	0	0	0	0	0	0	0	0	0	0	0	0	0	0	0	0	0	0	0	0	0	0	0	0	0	0	0	0	0	0	0	0	0	0	0	0	0	0	0	0	0	0	0	0	0	0	0	0
E_308	0	0	0	0	0	0	0	0	0	0	0	0	0	0	0	0	0	0	0	0	0	0	0	0	0	0	0	0	0	0	0	0	0	0	0	0	0	0	0	0	0	0	0	0	0	0	0	0	0
E_309	0	0	0	0	0	0	0	0	0	0	0	0	0	0	0	0	0	0	0	0	0	0	0	0	0	0	0	0	1	0	0	0	0	0	0	0	0	0	0	0	0	0	0	0	0	0	0	0	0
E_310	0	0	0	0	0	0	0	0	0	0	0	0	0	0	0	0	0	0	0	0	0	0	0	0	0	0	0	0	0	0	0	0	0	0	0	0	0	0	0	0	0	0	0	0	0	0	0	0	0
E_311	0	0	0	0	0	0	0	0	0	0	0	0	0	0	0	0	0	0	0	0	0	0	0	0	1	0	0	0	0	0	0	0	0	0	0	0	0	0	0	0	0	0	0	0	0	0	0	0	0
E_313	0	0	0	0	0	0	0	0	0	0	0	0	0	0	0	0	0	0	0	0	0	0	0	0	0	0	0	0	0	0	0	0	0	0	0	0	0	0	0	0	0	0	0	0	0	0	0	0	0
E_314	0	0	0	0	0	0	0	0	0	0	0	0	0	0	0	0	0	0	0	0	0	0	0	0	0	0	0	0	0	0	0	0	0	0	0	0	0	0	0	0	0	0	0	0	0	0	0	0	0
E_315	0	0	0	0	0	0	0	0	0	0	0	0	0	0	0	0	0	0	0	0	0	0	0	0	0	0	0	0	0	0	0	0	0	1	0	0	0	0	0	0	0	0	0	0	0	0	0	0	0
E_316	0	0	0	0	0	0	0	0	0	0	0	0	0	0	0	0	0	0	0	0	0	0	0	0	0	0	0	0	0	0	0	0	0	0	0	0	0	0	0	0	0	0	0	0	0	0	0	0	0
E_317	0	0	0	0	0	0	0	0	0	0	0	0	0	0	0	0	0	0	0	0	0	0	0	0	0	0	0	0	0	0	0	0	0	0	0	0	0	0	0	0	0	0	0	0	0	0	0	0	0
E_318	0	0	0	0	0	0	0	0	0	0	0	0	0	0	0	0	0	0	0	0	0	0	0	0	0	0	0	0	0	0	0	0	0	0	0	0	0	0	0	0	0	0	0	0	0	0	0	0	0
E_319	0	0	0	0	0	0	0	0	0	0	0	0	0	0	0	0	0	0	0	0	0	0	0	0	0	0	0	0	0	0	0	0	0	0	0	0	0	0	0	0	0	0	0	0	0	0	0	0	0
E_320	0	0	0	0	0	0	0	0	0	0	0	0	0	0	0	0	0	0	0	0	0	0	0	0	0	0	0	0	0	0	0	0	0	0	0	0	0	0	0	0	0	0	0	0	0	0	0	0	0
E_321	0	0	0	0	0	0	0	0	0	0	0	0	0	0	0	0	0	0	0	0	0	0	0	0	0	0	0	0	0	0	0	0	0	0	0	0	0	0	0	0	0	0	0	0	0	0	0	0	0
E_322	0	0	0	0	0	0	0	0	0	0	0	0	0	0	0	0	0	0	0	0	0	0	0	0	0	0	0	0	0	0	0	0	0	0	0	0	0	0	0	0	0	0	0	0	0	0	0	0	0
E_323	0	0	0	0	0	0	0	0	0	0	0	0	0	0	0	0	0	0	0	0	0	0	0	0	0	0	0	0	0	0	0	0	0	1	0	0	0	0	0	0	0	0	0	0	0	0	0	0	0
E_324	0	0	0	0	0	0	0	0	0	0	0	0	0	0	0	0	0	0	0	0	0	0	0	0	0	0	0	0	0	0	0	0	0	0	0	0	0	0	0	0	0	0	0	0	0	0	0	0	0
E_325	0	0	0	0	0	0	0	0	0	0	0	0	0	0	0	0	0	0	0	0	0	0	0	0	0	0	0	0	0	0	0	0	0	0	0	0	0	0	0	0	0	0	0	0	0	0	0	0	0
E_326	0	0	0	0	0	0	0	0	0	0	0	0	0	0	0	0	0	0	0	0	0	0	0	0	0	0	0	0	0	0	0	0	0	0	0	0	0	0	0	0	0	0	0	0	0	0	0	0	0
EW_327	0	0	0	0	0	0	0	0	0	0	0	0	0	0	0	0	0	0	0	0	0	0	0	0	0	0	0	0	0	0	0	0	0	0	0	0	0	0	0	0	0	0	0	0	0	0	0	0	0
EW_329	0	0	0	0	0	0	0	0	0	0	0	0	0	0	0	0	0	0	0	0	0	0	0	0	0	0	0	0	0	0	0	0	0	0	0	0	0	0	0	0	0	0	0	0	0	0	0	0	0
EW_330	0	0	0	0	0	0	0	0	0	0	0	0	0	0	0	0	0	0	0	0	0	0	0	0	1	0	0	0	0	0	0	0	0	0	0	0	0	0	0	0	0	0	0	0	0	0	0	0	1
EW_331	0	0	0	0	0	0	0	0	0	0	0	0	0	0	0	0	0	0	0	0	0	0	0	0	1	0	0	0	0	0	0	0	0	0	0	0	0	0	0	0	0	0	0	0	0	0	0	0	0
EW_332	0	0	0	0	0	0	0	0	0	0	0	0	0	0	0	0	0	0	0	0	0	0	0	0	1	0	0	0	0	0	0	0	0	0	0	0	0	0	0	0	0	0	0	0	0	0	0	0	0
EW_333	0	0	0	0	0	0	0	0	0	0	0	0	0	0	0	0	0	0	0	0	0	0	0	0	1	0	0	0	0	0	0	0	0	0	0	0	0	0	0	0	0	0	0	0	0	0	0	0	0
EW_334	0	0	0	0	0	1	0	0	0	0	0	0	0	0	0	0	0	0	0	0	0	0	0	0	0	0	0	0	0	0	0	0	0	0	0	0	0	0	0	0	0	0	0	0	0	0	0	0	1
EW_335	0	0	0	0	0	0	0	0	0	0	0	0	0	0	0	0	0	0	0	0	0	0	0	0	1	0	0	0	0	0	0	0	0	0	0	0	0	0	0	0	0	0	0	0	0	0	0	0	0
EW_336	0	0	0	0	0	0	0	0	0	0	0	0	0	0	0	0	0	0	0	0	0	0	0	0	1	0	0	0	0	0	0	0	0	0	0	0	0	0	0	0	0	0	0	0	0	0	0	0	1
EW_337	0	0	0	0	0	0	0	0	0	0	0	0	0	0	0	0	0	0	0	0	0	0	0	0	1	0	0	0	0	0	0	0	0	0	0	0	0	0	0	0	0	0	0	0	0	0	0	0	0
EW_338	0	0	0	0	0	0	0	0	0	0	0	0	0	0	0	0	0	0	0	0	0	0	0	0	0	0	0	0	0	0	0	0	0	0	0	0	0	0	0	0	0	0	0	0	0	0	0	0	0
EW_339	0	0	0	0	0	0	0	0	0	0	0	0	0	0	0	0	0	0	0	0	0	0	0	0	0	0	0	0	0	0	0	0	0	0	0	0	0	0	0	0	0	0	0	0	0	0	0	0	0
EW_340	0	0	0	0	0	0	0	0	0	0	0	0	0	0	0	0	0	0	0	0	0	0	0	0	0	0	0	0	0	0	0	0	0	0	0	0	0	0	0	0	0	0	0	0	0	0	0	0	0
EW_341	0	0	0	0	0	0	0	0	0	0	0	0	0	0	0	0	0	0	0	0	0	0	0	0	0	0	0	0	0	0	0	0	0	0	0	0	0	0	0	0	0	0	0	0	0	0	0	0	0
EW_344	0	0	0	0	0	0	0	0	0	0	0	0	0	0	0	0	0	0	0	0	0	0	0	0	1	0	0	0	0	0	0	0	0	0	0	0	0	0	0	0	0	0	0	0	0	0	0	0	1
EW_345	0	0	0	0	0	0	0	0	0	0	0	0	0	0	0	0	0	0	0	0	0	0	0	0	0	0	0	0	0	0	0	0	0	0	0	0	0	0	0	0	0	0	0	0	0	0	0	0	0
EW_346	0	0	0	0	0	0	0	0	0	0	0	0	0	0	0	0	0	0	0	0	0	0	0	0	1	0	0	0	0	0	0	0	0	0	0	0	0	0	0	0	0	0	0	0	0	0	0	0	0
EW_347	0	0	0	0	0	0	0	0	0	0	0	0	0	0	0	0	0	0	0	0	0	0	0	0	0	0	0	0	0	0	0	0	0	0	0	0	0	0	0	0	0	0	0	0	0	0	0	0	0
EW_348	0	0	0	0	0	0	0	0	0	0	0	0	0	0	0	0	0	0	0	0	0	0	0	0	1	0	0	0	0	0	0	0	0	0	0	0	0	0	0	0	0	0	0	0	0	0	0	0	0
EW_349	0	0	0	0	0	0	0	0	0	0	0	0	0	0	0	0	0	0	0	0	0	0	0	0	1	0	0	0	0	0	0	0	0	0	0	0	0	0	0	0	0	0	0	0	0	0	0	0	0
EW_350	0	0	0	0	0	0	0	0	0	0	0	0	0	0	0	0	0	0	0	0	0	0	0	0	0	0	0	0	0	0	0	0	0	0	0	0	0	0	0	0	0	0	0	0	0	0	0	0	1
EW_351	0	0	0	0	0	1	0	0	0	0	0	0	0	0	0	0	0	0	0	0	0	0	0	0	0	0	0	0	0	0	0	0	0	0	0	0	0	0	0	0	0	0	0	0	0	0	0	0	0
EW_352	0	0	0	0	0	0	0	0	0	0	0	0	0	0	0	0	0	0	0	0	0	0	0	0	0	0	0	0	0	0	0	0	0	0	0	0	0	0	0	0	0	0	0	0	0	0	0	0	0
EW_353	0	0	0	0	0	0	0	0	0	0	0	0	0	0	0	0	0	0	0	0	0	0	0	0	0	0	0	0	0	0	0	0	0	0	0	0	0	0	0	0	0	0	0	0	0	0	0	0	0
EW_354	0	0	0	0	0	0	0	0	0	0	0	0	0	0	0	0	0	0	0	0	0	0	0	0	0	0	0	0	0	0	0	0	0	1	0	0	0	0	0	0	0	0	0	0	0	0	0	0	0
EW_355	0	0	0	0	0	0	0	0	0	0	0	0	0	0	0	0	0	0	0	0	0	0	0	0	0	0	0	0	0	0	0	0	0	0	0	0	0	0	0	0	0	0	0	0	0	0	0	0	0
EW_356	0	0	0	0	0	0	0	0	0	0	0	0	0	0	0	0	0	0	0	0	0	0	0	0	0	0	0	0	0	0	0	0	0	0	0	0	0	0	0	0	0	0	0	0	0	0	0	0	0
EW_358	0	0	0	0	0	0	0	0	0	0	0	0	0	0	0	0	0	0	0	0	0	0	0	0	0	0	0	0	0	0	0	0	0	0	0	0	0	0	0	0	0	0	0	0	0	0	0	0	0
EW_359	0	0	0	0	0	0	0	0	0	0	0	0	0	0	0	1	0	0	0	0	0	0	0	0	1	0	0	0	0	0	0	0	0	0	0	0	0	0	0	0	0	0	0	0	0	0	0	0	0
EW_360	0	0	0	0	0	0	0	0	0	0	0	0	0	0	0	0	0	0	0	0	0	0	0	0	0	0	0	0	0	0	0	0	0	0	0	0	0	0	0	0	0	0	0	0	0	0	0	0	0
EW_361	0	0	0	0	0	0	0	0	0	0	0	0	0	0	0	0	0	0	0	0	0	0	0	0	0	0	0	0	0	0	0	0	0	0	0	0	0	0	0	0	0	0	0	0	0	0	0	0	0
EW_362	0	0	0	0	0	0	0	0	0	0	0	0	0	0	0	0	0	0	0	0	0	0	0	0	0	0	0	0	0	0	0	0	0	0	0	0	0	0	0	0	0	0	0	0	0	0	0	0	0
[truncated: 464 more columns]

## Sheet: Table S4
Table S4 Statistics of verified TEs with large-scale NGS data
SV type	Region	TE type	number of recognized TEs	individual number of various region	TE number of various TE type
Insertion	A	ANE	22034	147	141
Insertion	E	ANE	260	93	141
Insertion	EW	ANE	30	32	141
Insertion	SA	ANE	6870	35	141
Insertion	SEA	ANE	0	7	141
Deletion	A	ANE	1257	147	98
Deletion	E	ANE	6583	93	98
Deletion	EW	ANE	1174	32	98
Deletion	SA	ANE	170	35	98
Deletion	SEA	ANE	0	7	98
Deletion	A	Asian-South	4504	147	48
Deletion	E	Asian-South	2899	93	48
Deletion	EW	Asian-South	543	32	48
Deletion	SA	Asian-South	156	35	48
Deletion	SEA	Asian-South	0	7	48
Insertion	A	Asian-South	1418	147	40
Insertion	E	Asian-South	204	93	40
Insertion	EW	Asian-South	34	32	40
Insertion	SA	Asian-South	1640	35	40
Insertion	SEA	Asian-South	0	7	40

## Sheet: Table S5
Table S5 327 long presence-absence TE-related sequences
SV information	Sequences
X.10314790.10314804.309.Insertion.1-6-7.A	CGTTGCCATGACCTACGGTGTAGGCCACAGATGTAGCTCGGATCTGGCGTTGCTGTGGCTGTGGCATAGGCTCTGCTGTAGCTTCAATTAGCCTGGGAACTTCTATATGCTGTGGGTGTGGCCCTAAAAAAAAAACAAAAATAAAATAAAAAAATAAAAAATCAAATGGACTGAGAGAGAGCATTAAGAAACAATGTCTCGGAGTTCCCGTCGTGGCGCAGTGGTTAACGAATCCGACTAGGAACCATGAGGTTGCGGGTTCGGTCCCTGCCCTTGCTCAGTGGGTTAACGATCCAGTGTTGCCGTGAGCTGTGGTGTAGGTCGCAGACGAGGCTCGGATCCTGCGTTGCTGTGGCTCTGGCGTAGGCCGGCGGCTACAGCTCCGATTCGACCCCTAGC…
X.44682062.44682065.208.Insertion.1-6-7.A	TTCTTTTAGGGAACAATCAACTTTTTGGAGCATCATGATTAAATTTTTCTCTTCCTATATTTTTGCCAATTTTAAAAATAAAATTTATATATTTGAAGTGCACTACATGATGACTTGATATGCATATACATAGTGACGTAATTACTACAGTCAAGCTAATTAACATATCATATCCTCACAGGGTTACCATTTATTTGTGTGTGATGAGAGTATCTGAAATCTACTGTCTTATCAAATTTCCAGCATTCAGTATAGTATTATTTACTATAGTCATCATGCGGTACATGAATCTCATTATTATATTAATTTTTGATTTTGTACCCTTTTAAGACCTCCAGTGCAATCTTTACCAAAATGGTACTACCAGGCATCTAGGTTGCCTCACCCCAGTTGGAATTA…
X.57241012.57241026.279.Insertion.1-6-7.A	CAGAGCCTCGGTTTCCCTTGGCCATACCCTGAGTACATTAATAAGTTTCCTCGACACCTGTTGGGTTCCCAGTATTGGTAACATGCCAGGGGCAGGTGGCAGAAGCAGGGACAACATCCCAACTCTTCTTAAGGAATGTATCAACTTCCTGAGGAGACGAGACCGAGACTCAAGAAGTTACCATGAAAAATATCAGTGTAGGGAGTTCCCGTCATGGCGCAGTGGTTAACGAATCCGACTGGGAACCATGAGGTCGCGGGTTCGATCCCTGCCCTTGCTCAGTGGGTTAACGATCCGGCGTTGCCGTGAGCTGTGGTGTAGGTTGCAGACGCGGCTCGGATCCTGCATTGCTGTGGCTCTGGTGTAGGCCGGTGGCTACAGCTCCAATTGGACCCCTAG…
X.57715717.57715719.280.Insertion.1-6-7.A	AAAATATCTTTAAAGAAATAAGTTGAAATGAGAACATTTTCAGACAAACAAAAACTGAGAGAATTCACCATCAGTAGACCAGCACTAAAGGAAATACTAAAGGTTTTTCTTTAGGCATAAGGGAAATGGTTCTAGATAGGAAGTTAGAGATTCAGGAAGGAATGAAAACAGTGAAATGAGAGGAGAATGGCCATCATCAAAAAGTCTACAAACAAATGCTGGAGAGAGTGCAGAGAAAAGAGAACCCTCTTACACTGTTGGTGGGACTGTAATTTGGTGCAACCACTATGGAAATCCATATGGTGTTCCCCAAAAAACTAAAAATAGAACTCCCATATAATCCAGCAATCCCACTCCCGGGCATCTCTCCAGAGAAAAGCATGATTGAAAAAGATATGT…
X.58059157.58059171.303.Insertion.1-6-7.A	GTCTCTCTCTGATTATTCTATCAGGGCCCCATAAAATGAGCTGGGAAGTGTTCTATTTTCTGGAAAGGTTATGTAGAATTGGTATTAATTCTTCTTTAGATATTTGGCAGAACTAGCCAGTGAAACTACCAATCCGAATATTTCTTTTGGACAAGTTTTTAATTACATTGTCAATTTACTTCAGAGGAATTTGTCCATTTTTTTTTTAAACTGAACTCTTGATTTTATTTTTATTTTTATTTATTTTTTTGTTTTCCTTTTTTTCTCCAGGGCTGCTTGTGAGACATATGGAGGTTCCCAGGCCAGGGGTCGAATCAGAGCTGCAGCCACCAGCCTACGCCACAGCCGCGCAGGATCCGAGCCGCATCTCCGCCCTATACCACGGCAACACTGGATCCT…
X.58405747.58405748.286.Insertion.1-6-7.A	GTTATATCCATACAATGAAATATTATCAGCAATTTTAAAATGAACTAACCTGTATTGTATAATTGAAATTAAGACAGTAGAACTTAAATATTCTCACCAAAAAAGGATAAATATGTTAGGTGATAGATGTTTTAATTAATTAGGTGAGAGCAATCCTTTCACAATGTATATGTATATCAAATCACCATGATGTACACTTTAAATATCTTGAAATTTTGGAGTTCCCATCGTGGCACAGTGGTTAACGAATCCGACTAGGAACCATGAGGTTGCGGGTTCGGTCCCTGCCCTTGCTCAGTGGGTCAACGATCCGGCGTTGCCGTGAGCTGTGGTGTAGGTTGCAGACGCGGCTCGGATCCCGCGTTGCTGTGGCTCTGGCGTAGGCCGGTGGCTACAGCT…
X.59795209.59795220.550.Insertion.1-6-7.A	AAGCTACAAAAGCCAAACAGCTGCTCAGGAGACAGCATTTTCCACCACCTTCTCTGACTCTGTACTCGCCATTCCTCTCACCTGAATGTATTTTATTTGGGATCCACTGCAAACCCATGCTTCTTCTAGGACTCTTCATTCTCTGTGACTCTCCTTGCCACAAGAAAGTTGACATATTGTACCTGGTGAAAACAAAGTTGGAGTTCCCGTCGTGGCGCAGTGGTTAACGAATCCGACTAGGAACCATGAGGTTGCGGGTTCGGTCCCTGCCCTTGCTCAGTGGGTTAACGATCCGGCGTTGCCGTGAGCTGTGGTGTAGGTTGCAGACGNNNNNNNNNNNNNNNNNNNNNNNNNNNNNNNNNNNNNNNNNNNNNNNNNNNNNNNNNNNNNNNNNNNNNN…
X.60033231.60033232.1074.Insertion.1-6-7.A	ACAACTGTTCTCTATATCTATGAGTCTGTTTTCATTTTGCTTTCTTTTTTCTGTTTTTTAGATTCCACATATAAGTGAGAGCATACATTATTTTCTTCCTCTGTCTGATTTATTTCACTTAGCACAAAAACCTCTAGATATATTCATGCTATCACAAATGACAAGGTTTCATTTTTTGTTATGGCTGAGTAATATTCCATTGTGCATGCATATATATATTTATGCATATATATGCATAAATATATATATTATACCTTCTGTACTCTTTCATCTATCAATGAATACTGGGTTGATTCCATACCTTGGCTATCATAAGTAATGCTTCTATAAACACTGGTGTGCAGATATATTTACAAATTAGTCTTTTTGTTTTCTTGAGATAAACATCCAGAAGTGAAA…
X.60108574.60108588.286.Insertion.1-6-7.A	GAGCCTCATTGAGAGATGAAGTGACAAATCTGGATTTTGGTTGCTCCCACTATTTCATCTCCATATATCTGAGTAACAGACCAGGAATAATCACCTCTTCCCCACAAATACACATATGGAAGGATCTAGGTGAGCCATGGTCCTGATTTACAACTGAAAACTTGACCTTGGGTTATGAAGCATGCCCATCTCTCTCTTTTTTTTTATTTTATTTTATTTTTTGTCTTTTTGCTATTTCTTGGGCCGCTCCTGCGGCATATGGAGGTTCCCAGGCTAGGGGTTGAATCGGAGCTTCACGGCAACGCCGGATCGTTAACCCACTGAGCAAGGGCAGGGACCGAACCCGCAACCTCATGGTTCCTAGTCGGATTCATTAACCACTGCGCCACGACGGGAACT…
X.60251856.60251868.284.Insertion.1-6-7.A	CCTGAATCTAAGAGCAGTGACTGCTTTTCCTGCAATAGTCAGCATATTTTTGGCGTGTTTAGAGCATTACTTATAAATTATCCTTAAGAGGTCTTGATGACAATCTTGAAAGGTGACAATTATCATGTCAAAATATATCATGCCATATCCATATATCAAGAATATACGGAAAAACAATTTCAGTATTTGGATTAATTTTTTTTTTTTTGGCTTTTTTTGTTGTTGTTGTTGCTATTTCTTGGGCCGCTCCCGCGGCATGTGGAGGTTCCCAGGCTGGGGGTCCAATTGGAGCTGTAGCCACCAGCCTACGCCAGAGCCACAGCAACGCGGGATCCGAGCCGCGTCTGCAACCTACACCACAGCTCATGGCAACGCCGGATCGTTAACCCACTGAGCAAG…
X.61136708.61136714.1653.Insertion.1-6-7.A	ATTTAGGCTTTCATATCTTCTCATTTCAAATATTGTAATAACTTCTTATCTGGTCCATTCCCTCTAAACCTTAACTTCAATCAGTATAAATATACAACAACCTTTAGCTTAGTTTCTTTTCCCATCAGTAGTATCAGACCAAGTTTATGGGGAGGTGATAGTCTCAGTACAAGTGTGTGTTCCACTGACAGAGGTAAAGAAGGATTATTAGCATTAGTTTGCAGGAGTTCTTGAAATAGTTGAAGGAAATTTCAGGAGTTCATTGTGGATTAAGGAAATATATTCCCATAGTTAGATCTGTGTCTAACTCTGAATCACTTCTACTGTATATTTGGTTTCCTAGTATGGATGTTAAAACAGACCTGACACCTGTAGCTTCCCCAGTGGCCACAACATAAA…
X.61661895.61661896.1171.Insertion.1-6-7.A	ACAAGTTTGCTATATATCTATGAGTCTGTTCTATTTAGTTTTGTTTGTTCACTTGCATTGTTTTTTAGAGTCCACATAAAAATTTAAACATTTTTCTTTGTCTGACTTATTTCACTTAGCAAAATACCCATCTATGTAGCCAAAAGAGATATTTCATTCTTTTATGGCTGAGTAGTATTCCATTGCATATGCACAGGCATGCACACATACACACCATCTATTTTATCCATTCATCTACCAATGGACACTTACGTTGCTTCCATATTTCCATATTTGTCTATTATAATGCTACAATGAACATGGAGGTATACATATTTCTTTGAATTAGTGTTTCTTTGTATTCTTAAGATAAATACCCAGAAATAGAAGTGCTGGACCATGTAGTACTTTTTACTTTTG…
X.61702957.61702958.310.Insertion.1-6-7.A	GCCCGGGAACTTCCACATGCCACAGCCCCCCAACCCCCGCAAAAAAAAAAACACTGTAAATATGTGTTGTGAAAGGGAAAACCTTTTAGAAACACTGGTTTGAGAACTATAGACTCAAAAGCATGGCAAGAATATATAATACTCTCTAACTACAAAAGGGAAACAATTATCTCAAGTTTTTTATTTAAAAGAAAACTTGAGGAGTTCCCGTCGTGGCAAAGTGGTTAACAAATCCGACTAGGAACCATGAGGTTGCGGGTTCGGTCCCTGCCCTTGCTCAGTGGGTTAAAGATCCGGCGTTGCCGTGAGCTGTGGTGTAGGTTGCAGACGCGGCTCGGATCCCGCGTTGCTGTGGCTCTGGCGTAGGCCGGTGGCTACAGCTCCAATTCAACCCCTAGC…
X.61744906.61744923.338.Insertion.1-6-7.A	TAAACTCCCTGATGAATAAAATGTATGCCTTCACCATTCCATTCAGGACCCCACCTCTATCCCATAAAAAACAGGATATATTTTTTTAATAAAAAAAAATAAGTAGGTAAGCAGCATCTGAGTCTTTGCATTCGTGATAAAGCTCTATTCAAAAGTGCAAAAGAAAAGTGTTCATTCACCTTAATAAAAATCATCTCCTGGAGTTCCCGTGGTGGCGCAGTGGTTAACGAATGTGACTAGGAACCATGAGGTTGCGGGTTCGATCCTTGGCCTTGCTCAGTGGGTTAAGGACCAGGCGTTGCTGTGAGCTGTGGTGTAGGTTGCAGACGCGGCTCGGATCCTGCGTGGCTGTGGCTCTGGCATAGGCCGACGGCTACAGCTCTGATTCGACCCCTAGCC…
X.61891227.61891228.301.Insertion.1-6-7.A	GGCCAGGCATCAGATCCGAGCCGCAGTTTCGACCTACCTACCTATGCCACAGCTGCAACAACGCCAGATCCTTAACCCACTGTGCCAGCCCGAGGATTGAACCTGTGTCCCAGCACTGCAGAGATGCTGCTGATGCCATTGCATCTCAGTGGGAACTCCAGTTTTAATTTTGAACTGCGGTAAAATATACATAAAACATACTATATTATTTTTATTTTTTTTTATTTTTTATTTTTTTTGTCTTTTGTTGTTGTTGTTGCTATTTCTTGGGCCGCTCCTGCGGCATATGGAGGTTCCCAGGCTAGGGGTTGAATCGGAGCTGTAGCCACCGGCCTACGCCAGAGCCACAGCAACTCGGGATCCGAGCCGCGTCTGCAACCTACACCACAGCTCACGGCA…
X.62095505.62095506.294.Insertion.1-6-7.A	TAATAGATAATTTCATTTACTATTTTCTCATCTTTGAAGACTCAGCTCACATCTCTCTTCATTGAAACCTTCACTGACTGACCTATATAGGCAGAGATATTTGCTGTTTTAGTCATAGCGGTCCTTAATGTACTAGGTACATTGCGTGATAATTCTTTATTTACCTGTCTGATTTCTACTTAGCTGATATCTTTATTATTATTATTATTTTTTGTTGTTGTTGTTGTTGTTATTGTTGCTATTTCTTGGGCCGCTCCCACGGCATATGGAGGTTCCCAGGCTAGGGGTTGAATCGGAGCTGTAGCCACCGGCCTACGCCAGAGCCACAGCAACGCGGGATCCGAGCCGCATCTGCAACCTACACCACAGCTCACGGCAACGCCAGATCCTTAACCCACT…
X.62184443.62184444.287.Insertion.1-6-7.A	CCTCCTCCTCAGAGGAAAACACTATCCTGACTTCTAACACCATAGATTATTTTGAGGTGCTATATTTTATTATGAGCACTACAGACTAAAGAGCAGAGGTTCAAACCTCGTGGCTCATGGGCTGAATCTGGCTGGCAGATATTGTGTTTGAGTTATGTAATACTGGCCTGCACTGCTTTTTTTTTCCACTTATTTTATTTTTATTTTTATTTTTTTTGTCTTTTTGCTATTTCTTGGGCTGCTCCTGCAGCATATGGAGGTTCCCAGGCTAGGGGTTGAATCGGAGCTGTAGCCGCCGGCCTACGCCAGAGCCACAGCAACGCAGGATCTGAGCCGCGTCTGCGACCTACACCATAGCTCACGGCAACACCGGATCGTTAACCCACTGAGCAAGGGCAG…
X.62767266.62767267.133.Insertion.1-6-7.A	GAGCCAAATAATCTTTCCCCCAAAGGGCAACCACTTAAGCTATAGTCAATAATTAATGTCCTTGTTTTCCTTCTTCAGTTTCTCTATAAAACTTCTCCCCAATCTCCAGTTTGTGGAGTGCTTTTAACCACATTTAATTTGGTGCTAATATATGTGCAAATAAACTCTTAAAATTTTTAATATGTGCAGATTATATTTTATTTATTTATTTATTTATTTTTTTATTTTCCCACTGTATAGCAAGGGGGTCAGGTTATCCTTACATGTATACATTACAATTACAGTTTTTCCCCCACCCTTTCTTCTGTTGCAACATGAGTAGATTATATTTTAACAGTTTTCGTGTCAGAAGTGGGATCTGAAGGGGACCTACCTTCACTATCAACAACTCCCAGGGCC…
X.63065591.63065592.219.Insertion.1-6-7.A	TTTCCAGTGTATGATAGCTCCCTTTTCTCCACATCCTCTTCAGCATTTATTGTTTGTAGAGTTTTTGATGGTGGCCATTCTGATGGAGGAGATATACCATAGTAGCTTTGATTTTCATTTCTCTAATTAGAGATGTTGAAAATCTTTTCATGTGTCTAGCTCCCTGTTTTCTTTGGAGAAATGTCTATCTAGAAGTTCTGGGAGTTCCCGTCGTGGCGCAGTGGTTAACGAATCCGACTAGGAACCATGAGGTTGCGAGTTCGGTCCCTGCCCTTGCTCAGTGGGTTAACGATCCGGCGTTGCCATGAGCTGCGGTGTAGGTTGCAGACGCGGCTCGGATCCCGCGTTGCTGTGGCTCTGGCGTAGGCTGGTGGCTACAGCTCTGACTCAACCCCTAGC…
X.63095484.63095532.272.Insertion.1-6-7.A	TAATAAAGGCCATATATGGCAAAACCACAGTGAACTTCATAATCAGCAGTCAAAAGATTAAAGCATTTCCTTTAAGATAAGGAACAAAAGAAAGATGTCCACTCTCTCCACTTTCATTCAACATAGTTTTGGAAGTTCTAGACACTAAAGTCAGAGAAAAAAAGAAATAAAAGAATCCAAATTAGAAAAGAAGTAAAATACATCTCCTCAGAAAAGAAAATCATGGACTTGGAGAAGAGACTTGTGGTTGCCTGATGGGAGGGGGAGGGAGTGGGAGGGATTGGGAGCTTGGGTTTATCAGACACAACCTAGAATAGATTTACAAGGAGATCCCGCTGAATAGCATTGAGAACTATGTCTAGATACTCATGTTGCAACAGAAGAAATGGTGGGGGAAAA…
X.63107687.63107699.1182.Insertion.1-6-7.A	TCTCATAATTTCTGTCTTTTTAAGCATATTTGTGTGTGAATGATTTCCTACCTTTATTCTATGCATGCCTTTACCAGTGAGCCTTGAAAATAGTAAATTTTTGTTTGTTTCTAGTTGTGTCCCTTTCTTTTCCACCTAGAGAAGTTCCTTTAATATTTGTTGTAAAGCTGGTTTAGTGGTACTGAATTCTCTTAGATTTTTTTTTATTTATTTATTTTCCCACTGTACAGCAAGGGGGTCAGGTTATCCTTACATGTATACATTGCAATTACAGTTTTTCCCCCACCCTTTCTTCTGTTGCAACATGAGTATCTAGACATAGTTCTCAATGCTATTCAGAAATTCAGCAAAGTGGCAGGATATAAGATTAACATTCAGAAGTCAGTTGCATTTCTGTAT…
X.63271094.63271096.160.Insertion.1-6-7.A	AAAAGGCCATACTTTATTTTTTATTGGTGATGAATCAATCAATAAATTTTATGAGCACCTACTCTGTGGCAGGCTCTAGGAAAATACAAAAGGAAGGTGATGTATATGGCAGCAAAATATTATGCTAGTGTTGGTTATCTGAAGAATAGAAAATTTGTAGCATACTCTGAGAGTGGATTGAAACTTATTAGAAACTCTCATGGTGCTTTTCGCATGATTATGTTAATAATAGTAGCTAACATAAATTGAATAATTCCTAGGTGTTTTGCTTATGTTAACTTGTTTATGCCTCACAACATCCCCATATAGTAGGCTCTATTATTATCCACAATTTACAAACAAGGACAATGAGATACCAAGAACTTAAATTTTTTGTCCAATTTTAATGAGTTAGTGAGC…
X.63276410.63276411.262.Insertion.1-6-7.A	TGCTAAGCTAATGGAAAATGGACTTGAGGTTATAGAAATTCAGTTGATGTTATGATGATCTGGAAAGGTGACCTTTGTTAATTAAAAGGTCCAAGCAGAAATTGACTCAACACTGTAAATCAACTATTCCCTAATAATTAATTTTAAAAAAGGCAATTGCTGGTAAATACTTTCAAGTACCTTTGAGGTAACACAAATTAGAAAGCAGGTCACACGTAGCATTGAGAACTTTGTCTAGATACTCATGTTGCAACAGAAGAAAGGGTGGGGGAAAAAACTATAATTGCAATGTATACATGTAAGGATAACCTGACCCCCTTGCTGTACAGTGGGAAAATTAAAAAAAAAGAAAAAGAAAAAAAAAATTAATCAGCGTTGTTGCATGCAAAAATAAATAAA…
X.63334031.63334032.307.Insertion.1-6-7.A	AGAAAAACAAATTCTTATTTATGTGCAATATAAAAAAAAGTCCAACTCATAGAAACAGAGAGTAGAAAAGTGGTTGATGGGGCTTGGGTTGGGGGAAATTAAGAGAATTTAGTAAAAAATTACAAACATTCAGTTATACGATTAATAAAGTCTGGGGATGTAGTATTGATGGCTGTAGTTGATAAAACTGTACATGTTGAGGAGTTCCCGTCGTGGCGCAGTGGTTAACGAATCCGACTAGGAACCATGAGGTTGCGGATTCGGTCCCTGCCCTTGCTCAGCGGGTTAACGATCCGGCGTTGCCGTGAGCTGTGGTGTAGGTTGCAGACGCGGCTCGGATCCTGCGTTGCTGTGGCTCTGGCGTAGGCCAGTGGCTACAGCTCCGATTCAACCCCTAGC…
X.63556640.63556653.508.Insertion.1-6-7.A	AGCAGTTACTCCCCTCCCACACAACACCGAAGCTCTAGGAAACCACTAATCTACTTTCTGTTTCTATGAATTTGCCTATTCTGGACATTTTATGTAAATGGTTTCATAGAATATGTGGTCTCTCACATTTGACTCCTTTTACTGAGTGTAATGTTTTCAAGGTTCGTCCATGTTGTAGCATGTATTAATACTTGGTTTCTGGAGTTCCCGTCGTGGCGCAGTGGTTAACGAATCCGACTAGGAACCATGAGGTTGCGGGTTCGGTCCCTGCCCTTGCTCAGTGGGTTAACGATCCGGCGTTGCCGTGAGCTGTGGTGTAGGTTGCAGACGCGGCTCGGATCCCGCGTTGCTGTGGCTCTGGTGTAGGCCGGTGGCTACAGCTCCGATTCGACCCCTAGC…
X.63638665.63638667.113.Insertion.1-6-7.A	CCAGAGATCATACCTGAGTCTTCATGGATACTATTAGGGTTTATTACCATGCTGAGCCCTGATGGGAACGCCCCTGTAATTTATACTTAAGAAGTTTATACAAAAATACAAGGAAAAGTTTAAAAATACCTGGTCAAATAGAATCATATATTATTGCTTAACATTACTTATCTTTTTAATGAAAGTAACAAAGGATTTTATTTTTTATTTTTTTTTCAAATAGTTATATCTTTTTTTTTATTATTATTTTCCCACTGTACAGCAAGGGGGTCAGGTCATCCTTAGATGTATACATTGCAGTTACAGTTTTTTCCAAGTGAATTCAAATTAAAGGCAAAGAAATTCACATAATCTATCAAAATCAGCATTTTAAGAAAACCTTATTTTAACTGAGAGACA…
X.63677296.63677305.278.Insertion.1-6-7.A	ATACTCTGGGTGGTGCTAGGGAGAACTAGGTTTCTCCAGTAATATCTCACACAGCTGAGCTAACTGGGCACTCATTCACCACTATTACTTTTCCTCACATAAATTCATTGCCAGTTACTTCCAGTCTTCCACTACGTTCTCATGGAGTATGAGTACTGTTGGCAAAGTTCTTGCCCTCCCCGCTGTGCCCAAAGTGATATATATATATTTTTTTGGTCTTTTTTGCTATTTCTTTGGGCCGCTCCCGTGGCATATGGAGGTTCCCAGGCTAGGGGTTGAATCGGAGCTGTAGACACTGGCCTACGCCAGAGCCACAGCAACGTGGGATCCGAGTCGCGTCTGCGACCTACACCACAGCTCACAGCAACGCCGGATCGTTAACCCACTGAGCAAGGGCAG…
X.64040700.64040704.1141.Insertion.1-6-7.A	AGAGCTATGCGAATCAAAAAGGCAATTAACCTGATATATTTACCCTTTGTAGACTTTGCCTGAAACATTGATCTTGTCCTGTAGATAGTCTTTCCTTCAACTGAATAAGAGAATAATAAAAGCCATTCTGGATCAGACTCAGAGTCCATCCAGCTCAGTATTCTGTTACTGAGAATGTCAGTTGTGCAGTCCTAGGCACACAGTGGGCAATCAATGTTTCATTGAATTGTTCTTGAAATAAGCAGGCATATCTGACTTCTAAGGCATCAATTCCCAAATAAAAGCATAAAATGTATGTAAATTTAACTCTTTTTTGGATCTTCATTTTTCAGTATATAAAACCTTTTAACATATAAAATAGTACTTCCTTAATTTAATTTAAAATAGCTATTTCTATTC…
X.64158438.64158449.267.Insertion.1-6-7.A	TCTTAACATATCAAAGCCATTTATTATGAACCCACAGAAAATATAATACTCAACTGAGAAAAGCTGAAAGCATTCCCACTAAAATCTGGAACAAGACAAGGATGCCCACTCTCACCACTGTTATTCAACATAGTATTGGAAGTCCTACCCACAGCAATCAGACAAACAAAAGAAATAAAATTGTATCCAAATTGAAAGAGGAGTTCCCGTCGTGGTGCAGTGGTTAACGAATCCAACTAGGAACCATGAGGTTGCGGGTTTGGTCCCTGCCCTGCTCAGTGGGTTAATGATCCGGCGTTGCCATGAGCTGTGGTGTAGGTTGCAGACGCGGCTCGGATCTCGCGTTGCTGTGGCTCTGGCGTAGGCCGGAGACTACAGCTCCGATTGGACCCCTAGCCT…
X.64247658.64247659.110.Insertion.1-6-7.A	TTCTATTATTAATTTTTTAAGGAACTTCCATACTAATTTCCATAAATAGCTATACTAATTTACTTTCTCACCATAAGTGCACAAGGATTCCTTTTTCTCCACATCCTCTCCAATGCTTGTTATCTTTGATCCTTTTGATATTAGCCATCCTAACATGTGTGAAGTAATATCTGGTCATGGTTTTGATTTGCATTTCCCTGATTGTTAGAGATGTGGAACACCTTTTCGTATACTTAGAACAGACATTTATTTTTTCATTGTTCGGGAAGCTCAAAATCCAAGATTAAGGTGCCAATAAAGGTGATGTTAGATTGTTAGAGATGTGGAACACCTTTTCGTATACTTAGAACAGACATTTATTTTTTCATTGTTCGGGAAGCTCAAAATCCAAGATTAAGG…
X.64375827.64375828.294.Insertion.1-6-7.A	CCTGCAAGTAATTAGAACTAGAATATAAACTCAGTCTTTTGTATGCTACATTGTGAGTGCTCACTAAATGTTAAATAAATGGAAGTGCTATAATTGCTGTCACATGGAAATGGAAGCATCCCTTTTAAAGGCATTTATATGTTGTTTACAGCTCAACTGAGTTTGTAGCTCCTTGTATCTGTTTCTGGAATCAATATTGTTTTTTTTTGTTGTTGTATTTTTTTTTTTTTTTTTTTTTTTTTTTTTTTTAGGGCCACTTCCACGGCATATGGAGGTTCCCAGACTAGGGGTTGGATTGGAGCTGTAGCCACCGGCCTACACCAGGGCCACAGCAATGTGGGATCCTAGCTGCGTCTGCGACTTACACCACAGCTCACGGCAACGCCGGATCCTTAACCT…
X.64425597.64425611.321.Insertion.1-6-7.A	TGGCTGACTGACTATGACTGAATAACAAAACCCAGTATAAATAATTTCTATATTACTTTCCTCTTTTGTTTTTCTGAATCTTGGATTCTACCTAGTATTTTAGACTTTTGGATAATATCTACTATTAGCAATAGAGGACAGCACAAACTATAGAATGTCAAGTTCCCATTGTGGCTCAGCGGGTTAAGAACATGATTAGTGGGAGTTCCCGTTGTGGCTCAGTGGTTAGCGAATCCGACTAGGAACCATGGGGTTTCGGGTTCGGTCCCTGCCCTTGCTCAGTGGGTTAACGATCCGGCGTTGCCGTGAGCTGTGGTGTAGGTTGCAGACGCGGCTTGGATCCTGCGTTGCTGTGGCTCTGGCGTAGGCCGGTGGCTACAGCTCCGATTCAACCCCTAG…
X.64643848.64643851.482.Insertion.1-6-7.A	ATCAACAATCATATCTACTGGCTATGTTTGGATATCAGAATAACATTGGAAGAAAAGAATCATTAAAATCTTAAAAAGCTGCATTGAACTGTTCACAAGTGCACTTTGTAAAACTAATCAAAGGCAACTAAGAGAAAGTGAGGAAAACCACTTCCTCACACATAATGCAGAATTGATTTTATAATGCTTCTTTATTATTTTTAGCAAGTGAGCAAGTTAAGGTGTTTCTACTTTGGTGCAATCTATTTGTAATGGGAAGCTACTTATTCACATGCAATTTAAGGAATATAGAAAAGTCAATCAAGAGACCACTGATTTTTTTTGTGCTCTGCTTCAGATGGCCTATGGAAAATGAATTTTTCTGGACAATAGAATGAGCCTAGCCAGTGTAGTTGGACA…
X.64664464.64664465.305.Insertion.1-6-7.A	CCTAAAATATGCAACAAACTCAAACAATTCAACATTAAAAAACCAAACTAGTTGATTAAAAAATGGGCAAAGGACCTCAATAGACATTTTTTCCAAAGAAGATATATAGATGGACAGGCGCATGAGATGGTGCTCAACATCACTAATCATAAGGGTCATGCAAATCAAAACCAAAATAAGATATTAACTCATATCTATCAAAATGGCTATCATCATGGGAGTTCCCGTCGTGGTGCAGTGGTTGACGAATCCAACTAGGAACCATGAGGTTGCGGGTTCGGTCCCTGCCCTTGCTCAGTGGGTTGGCGATCCGGTGTTGCCGTGAGCTGTGGTGTAGGTTGCAGACGCGGCTCGGATCCCGCGTTGCTGTGGCTCTGGCGTAGGCCGGTGGCTACAGCT…
X.64856501.64856502.296.Insertion.1-6-7.A	GTAATAGTGGTAAAAGTTAACATTTACTGAAAGTTTATGATGTGCCATGCTTTATTCTAAGAACTTTGACTGCATTATGTCACATAATTCTCACAGCTGGCAGAAGTTGATAGTATTACCACTCTCATTTTACAATTAAGGAGTCTAAAGCCTATCATGATTATATGACATTCTCAAAGCCATAAGGCTAAGTGGTTGTGAAGTTATAATTTTAGTTTTTTTTTTTTTTTTTTTGTCTTTTGTTGTTGTTGTTGTTGCTATTTCTTGGGCCACTCCCGCGGCATATGGAGGTTCCCAGGCTAGGGGTTGAATCGGAGCTGTAGCCACCGGCCTACGCCAGAGCCACAGCAACGTGGGATCCGAGCCGCGTCTGCAACCTACACCACAGCTCACGGCAAC…
X.65460280.65460321.345.Insertion.1-6-7.A	GTATTTGAGTCTTTTCTCTGTCATATATTATCCATATAGTTTTAGACAAGTTACTTAAACTTTCTGATTCAGATTCTTCTATAAAAGAAGAATATATGACACATAATAAATTGCTCAATAGATGTTAGTTATTATTATTCCTCCTACTAGTTGATACACACTTATACATGTGTTAATGCTTTATTTTTTGCTTTATAGGGTCACACTAGTGGCGTGTGGAGGTTTGAAGGCTAGGGGTCAAATTGGAGCTACAGCTGCCAGCCTACACCACAGCTGCAGCAACACACTTTCTTTTTTTTTTTTTTTTTTTTTTGGTCTTTTTGTCTTTTTGTTGTTGTTGTTGTTGCTATGTCTTGGGCCACTCCCGCGGCATATGGAGGTTCCCAGGCTAGGGGTCGA…
X.65574917.65574920.893.Insertion.1-6-7.A	TACATTACAACCAACAGTGCAGGAGGGTTCGTTCCCTTTTCTCCACACCCCCTCCAGCACTTATTATTTGTGGACTTGTTAATGATGGCCACTCTGCCTGGTGTGAGGTGGTATCTCATGGTAATTTTGATTTGCATTTCCCTAATAATCAGTGATGTTGAGCATTTTTTTCTGTGCTTATTGGCCATCTGTATATCTTCCTTGGAGAAATGTCTATTCAGGTCTTTTGCCCATTTTTCCATTGGGTTGTTGGCATTTTTTGCTATCGAGTTATGTAAGTTGTTTGTATATTCTAAAAATTAAGCCCTTGTCAGTTGCATCATTTGAAACTATTTTCTCCCATTCTGTAAGTTGTTGTTTTGTTTTCTTCTTGGTTTCATTTCCTGTGCAATAACTTGT…
X.66782125.66782142.242.Insertion.1-6-7.A	AATAAAAAATAAAAAAATTAAAAATTAAATGTAGCTTTTAAAAAATGAATAAAAGTTGGAAACAAAACAACAATGAATCTATTACTGCCATAATGACTTAATTTTAACACATCAATGTTTTCTAGAATCTTTCCAAGTCTAGATGCTTTATTCTAATAGAAATATATTTAGTATACTGAATGAGTGAATGACAAATTTTTTTTTTTTTTTTTTTTTTTTTTGTCTTTTTGCCATTTCTTGGGCCGCTCCTGCGGCATATGGAGGTTCCCGGGCTAGAGGTCGAATCGGAGCTGTAGCTGCCAGCCTACGCCAGAACCACAGCAACGCAGGATCCGAGCTGCGTCTGTGACCTACACCACAGCTCAGGGCAATGCCGGAACCTTGACCCACTGAGCAAGG…
X.66835574.66835575.279.Insertion.1-6-7.A	ACCCTTTGCCAAACATCTCTCCATTTCTTCTACCCCTTGACCACCACAAACCACCAAATATTTCAGCACACAGGACTTGTTTCAGTAATTCTCATAAAGCAGGTCTAGTTGTGATAAATTTCCTTAATTTTTGTTTGCCTGGAATAGTCTTTATCACATCTTTATTTCTGAGGGACAGCTTTGCCAGATAAAGTATTCTTTTTTTTTTATGTTTTTTTTTGTTTTTTTTGTTTTTTTGTTTTTTTTTTTGTTTTGTTTTTATTTTCCCACTGTACAGCAAGGGGGTCAGGTTATCCTTAGATGTATACATTGCAGTTACAGTTTTTCCCCCACCCTTTCTTCTGTTGCAACATGAGTATCTAGACATAGTTCTCAATGCTATTCAGCAGGATCTCCTTG…
X.67029944.67029959.1725.Insertion.1-6-7.A	GTAATCCAAACAGTATGGTACTAGTATAAAAACAGAATCATAGACCAATGGAACAGAATCAAATACCCAGAAATAAGCACCTGCATATGTAGTCAACAAATTATTCATGAGAGCAGCAAGATAACAAAATGGGGAAAGATAGTCTCTTTGATAAATTGTTCTGGGAAAACTGGATATCCACATTTAAAAGAATAAAAGAGCAATGAAACATTAGAAAAGGAATACAAAAATACGATACCTTTTAAAATTGTACCTCACAAAATAAAATCAAATGGAATACACCTGACCAAAGAGGTAAAGGACCTATATGCCGAGAACTATAAAACCTTAATCAAAGAAATCAAAGAAGATGTGATGTAATGGAAAGATATTCCATGTTCCTGGATTGGAAAAATCAAT…
X.67226186.67226188.1764.Insertion.1-6-7.A	ACACAATGGGAACTCCCTCATCCTTGCTAGTTTTGATAGCATATTTGTCAGTGGGTGATTTCCCACTTTTATTTTATCTTTGCCTTTACCAGTACACTTTCCCATGTGATTTTTTTTCTAATTGTGCCTTTTCCTTTTCTGCCCAAAGAAGTTCTTTTAATAGTTGTAGAGATGGTTTGGAGGTCCTGAATTCTTTTAGCTTTTGCTTGTCTGGAAAGTTTTTGGTGTCTCCATCAAAACTAAATGAGAGCCTTGCTGAGTAAAGTATTCTCAGTTCTATATTCCTCCCGTTCATCACCTTAAATATATATTGTGTCTCCATTCTAGCTTGCAGAGTTTCTGCTGAAAAATCAGCTGTTATACTTATAGGGGATCCCTTGTATGTTATTTGATGCTTTG…
X.67269038.67269039.232.Insertion.1-6-7.A	AATATATGTATATATATATGATATACATATACATAGATATATGTATACACATATATGTTTATATGTGTAGATATAGGTATCATTTGCCCTGAAAAAAGTGTATATATTTTTAATTTATTCTCCTTGATATAGTATTTTAATTCAACAAATTTAAGACACTATGTCAAATAATGGACCACAGGAAGAATATTAAAAAAACAAATATATATTTACTGCTAGAAGGAAGCTTACTATTATTTATTAAGGAAGGAAAGTGGCTATAATACAGTAAAAAATGATATAGATGCCATTTGAGAGACACAGAGTTCTCTTTTTCCATTTATATTCTTTGATGAAGTATAATAGAAAACTTCAAAAGTTAATAAGATTATGTTTTTAACATGGTCTCACAGGATGGTG…
X.67430008.67430009.278.Insertion.1-6-7.A	TAATTTACAAATATTTTCTCCCACCCTTTGCCATATCTCTTCATTCTCTTAATAGTTTATTAAAGAGCACATATTTTAAATTTTGATGAAGTCCAATTTTTTCTTTTAAGGATCATGATTTTAGTGTCAAATCTAAGAAATACTTGCCTTAAAAAGGTCACAAAATTTTTCATCCTTTTTACATTCTTTCTTCTAGAAATTTTTTTTTTTTTTTATTTTCCCACTGTACAGCAAGGGGGTCAGGTTATCCTTAGATGTATACATTGCAGTTACAGTTTTTTCCCCCACCCTTTCTTCTGTTGCGACATGAGTATCTAGACATAGTTCTCAATGCTATTCAGCAGAATCTCCTTGTAAATCTATTCTAGGTTGTGTCTGATAAGCCCAAGCTCCCGATCC…
X.67511136.67511137.310.Insertion.1-6-7.A	TAAATGAAATAATATATGTAAAGTGGCTAGGACAGCAGCTGGTACATAGTTAACAATTTATTTTATTGCTATCATTATTATTATTATTTCAATACATAAGATATACTTTAGCAAAATTAATAGGATTAATAAGAGCAAAAATATAGGAAAAATAGTTCCTGCAGTTAAATTCAGCTTTATGCTCAATTCAACTTGTCTTTTTTTTTTTTTTTTTTTTTTTTTTTTTTTTTTTTTTTTTTTTTTTTTTTTTTNTTTTTTGTTGTTGTTGTTGTTGTTGCTATTTCTTGGGCCGCTCCCGCGGCATATGGAGGTTCCCAGGCTAGGGGTTGAATCGGAGCTGTAGCCACCGGCCTACGCCAGAGCCACAGCAACGCGGGATCCGAGCCGCGTCTGCAGCCT…
X.67565931.67565932.490.Insertion.1-6-7.A	ATACAATTGTTCAACCACTGTTTTTTGAATGACTATCCTTTCTTTGTCCATTGAATTACCTCAGCACCTTCATATAGATATATTCATTTACATATAATATATATTACATTATACACAATTAATATAATATATATTTCTGGAATCTGTTCTATCCATTGATCTATATGTCCACCAGTTTGCCAATACTACACCTTCTTCACTACAATAGCTTAAATAGTAAATATTATTCAGAGAAATTTCATGGCCGTTATCTTCTTTGAGCATTATAATACTCAAGCCAGAATTGTCAGAGACTACTAGTATTATATTCATTTTACTGATAAGTAAATAGAATCAATCACAGGTTAATTGGCCTGGCCAAGTTTACACAATTATCAGTAGACCTGTCACTGAAGTCTT…
X.67676805.67680343.3539.Deletion.1-6-7.A	TCTTCACATAGATGAACATCAATTATTAATATGTAATCAACACAGCACTCAAGATAAATAAGTGGACTGACAGAGATAGTATGAAAAGTGAATGGCACTTCAGAGACCAATATGGTGGCAACCTAGCCTCAAAGGAGTCAGGTTGGCCTGTAAATTTTTTGAAATAGAACTGTGCTATAGTATCCTGGGATAGCTACTTCCTGACAGTTCCCTTACTACCACTTCAACTCTTTTTTTTTTTTTTTTTTTTGTCTTTTTTTGCCTTTTCTGGGGCCACTCCTGCGGCATGTGGAGATTTCCAGGCTAGGGGTCTAATCAGAGCTGGAGCCATCAGCCTACACCAGAGCCACAGCAACACAGGATCCGAGCCACATCTGTGACCTACACCACAGCTTATGG…
X.68015007.68015021.2736.Insertion.1-6-7.A	GATTTCAGAGAGAAAAGAAGAAATTATTCCTCCTATTGACATGCTAATTTCTCAGCGGACAATTCCTCCAACTGACACACAAATATTTGGTAAGGGAAATTTAATCTATAGAAAATGCAATTAGGCTGAGCCAAACAATTCTTAAAATACACATTATTCTCTCTTCAGAAATGGCCAGATGAGTCCCTACCACAACTTTTTTTTTTTTTTTTTTTTTTTTTTTTTTTTTTAGGGAAATTTATAGAAAATGCAATTAGGCTGAGCCAAACAATTCTTAAAATACACATTATTCTCTCTTCAGAAATGGCCAGATGAGTCCCTTCCCTACCAATCCTCTGTCGATGGACATTTGGATTGTTTCCATGTCCTGGCTATTGTGAATAGTGCTGCAATGAACAT…
X.68284747.68284768.295.Insertion.1-6-7.A	AAAAATTCACAAATGTTTAGCAAAATACCTAGAACAGGAAATGTTCAATAGCATAAAACAGCTGTGATCACTATTATTAATTCTTTCTTCTATACTAGTTCTTGGCACATTTCCCCTTGTCTCCAAACCTGCTCAGGTCTCTTGACATTTTTTCCCCCAGTTTTACTGAGATTTATTTGGCACACAGTCTTCTTTTTTTTTTTTTTGTCTTTTTGGTTGTTGTTGTTGCTGCTATTTCTTGGGCCGCTCCCACGGCACATGGAGGTTCCCAGGCTAGGGGTTGAATCGGAGCTATAGCCACCGGCCTACGCCAGAGCCACAGCAACGCGGGATCCGAGCCGCGTCTGCAACCTACACCACAGCTCACGGCAACGCCGGATCGTTAACCCACTTAGCAAG…
X.68872742.68872755.302.Insertion.1-6-7.A	TCCTCCTCCTATCAGTGAGACAGTTGATCCCTAAAAGAAGTAGTCTTAGAAGACACTTCTTCTCTAGAAGCATTAGTGAATTGTCCTATTCAAGTTTTTCGTGTGTGTAAAAAAAAATTAGCAAGACTACCAATTCAGCACAGGATTTGTAGAGCTGGCAAAGATGAAATACTGGCTCTTTATTTTTCTATTCACTTTCTTTTTTTTTTTTTTTTTTTTTTGTCTTTTGTCTTTTTGTTGTTGTTGTTGCTATCTCTTGGGCCGCTTCCACGGCATATGGAGGTTCCCAGGCTAGGGGTCTTCGGAGCTGTAGCCACTGGCCTACGCCAGAGCCACAGCAACGCGGGATCCGAGCCGCGTCTGCAACCTACACCACAGCTCACGGCAACGCCGGATCGT…
X.68875009.68875020.265.Insertion.1-6-7.A	CACTAATGAAATTCAGGAGCTTTTAAACATTTCAACAGTATAAATAACCTGGAAGAGAAATTCCGATGCTGGTTAATGGATGTATAGGGTACAGTATGGACTGTGCCATGAGACCACAGAATATCTCCTTCATTGTTCTACATATAAAGAGCTGTATGTAGTAAAGCTATCAAAATTTTTCTAGTTATTCTGGGTCTATTTTTTTTTTTTTTTTTTTTTTTTTTTTTGTCTTTTGTTGTTGTTGTTGCTATTTCTTGGGCCGCTCCCGCGGCATATGGAGGTTCCCAGGCTAGGGGTTGAATCGGAGCTGTAGCCACCGGCCTACGCCAGAGCCACAGCAACGCAGGATCCGAGCCGCGTCTGCAACCTACACCACAGCTCACAGCAACGCCGGATCGT…
X.68986731.68986748.307.Insertion.1-6-7.A	TATATAGATTGTGGCAAATGGTTAAAAATGCATTCAACAAAGCAGTTATTCAACAGTTTCAGTTAGGTAAAATTATTTCAAAAATACTATTACACTGTATTGTAAATGTCCTTTGAAATTCAAATTACAATATAAATGTTAGATTTCATTTGTAAATTTATTTTCATATTGAACATTTTTATAAGAATTAATGATGCAGAGTTCCCTTCGTGGCGCAGTGGTTAACGAATCCGACTAGGAACCATGAGGTTGCGGGTTCGGTCCCTGCCCTTGCTCAGTGGGTTAACGATCCGGCGTTGGCTACAGCTCCGATTCAACCCCTAGCCTGGGAACCTCCATATGCCGCAGGAGCAGCCCAAGAAATAAGCAACAACAACAACAACAATAACAACAACAACA…
X.69145475.69145476.311.Insertion.1-6-7.A	CTGTATACTTTATGTAACAACTTCTTAGCTTTTTTAAGGCATAGCAATTTGTGTAAGGAATTCTGATGAGAGGCATAAATGTGTGTGTGTTAATGGTGGTATTCATTTAACAAATGTGAACTAGGTACCTAATATGTACACAATATCAGGCTAAATGAAGTTTTACAGTGAATATTGCTGAAGTTAAAAATAACTCCTCAAAAATTACTATTACAGGAGTTCCCGTCGTGGTGCAGTGGTTAACGAATCCGACTAGGAACCATGAGGTTGCGGGTTCGGTCCCTGCCCTTGCTCAATGGGTTAATGATCCGGCGTTGCCATGAGCTGTGGTGTAGGTTGCAGACGCGGCTCGGATCCCGGATCCCGCGTTGCTGTGGCTCTGGCGTAGGCCAGTGGCTA…
X.69221646.69221657.279.Insertion.1-6-7.A	ATGTAGAGTCAAACAAGCTAATTTTTGAAGGGCCTTGATGGAACTATCTCCTATCAATCTCTCCTCCTAGAGCAGTTGTTCTCCATAATACATAATTTTGCATTTACTTGCTGTGGGGCTCTCCTGTAACTTTTTTTGTATGTCTTGACTCCTACAAGAGACTATAAGCTCTGTGAGTGCCCAAACATCTTAAATTTCTTTTTTCTTTTTTTTTGTCTTTTTGCTATTTCTTGGGCCGCTCCCGTGGCATATGGAGGTTCCCAGGCTAGGGGTCTAATCGGAGCTGTAGCCACCAGCCTACGCCAGAGCCACAGCAACGCAGGATCCGAGCCGCGTCTGCAACCTACAGCACAGCTCACGGCAACGCCGGATCGGATCGTTAACCCACTGAACAAGGGC…
X.69265745.69265759.330.Insertion.1-6-7.A	TAAATTTATTTTTCCTAGAACTTATTGAGAATAACAAAAACTTTGCTCATGTTAAATGTTTCTTCTGAAATACTTTTGTGCATGAGCTTGACTCTTTAAAAAGTCTGTGGGATTTAAGGTCAGAATCTAGAGAAAAAAGAAAAGGAAAATTAAATATGGGATGAGTTAACAGTAAATATTAATAAGCTTATGGCATTTTTTTAATTTTTTTTATTATTTTTTTTAGTTTTTTTTTTTTTTTGTCTTTTGTCTTTTTTTTGTTGTTGTTGTTGTTGCTATTTCTTGGGCCGTTCCCGCGGCATATGGAGGTTCCCAGGCTAGGGGTCGAATCGGAGCTGTAGCCACCGGCCTACGCCAGAGCCACAGCAACACGGGATCCGAGCCGCGTCTGCAACCTAC…
X.69424294.69424308.1400.Insertion.1-6-7.A	CAAAGAGTTGACAGAAACTCCCTGGCAACATTTAGCAATGCTAGAAGTCCTCAAGGGACAGAGGCATCATTCTTATTGAAGCAGGAGATAGATGGGTCCCAGGCTGAACAACAGTAATCTGTTCCCTGTGGATAGGTAACTTCAAGATAAAAGCTGCACCTGCTTGGATAAAAGATAGAGACCATCTATTTCTCATTCTTTTTTTTTAACATTTAAAAAATGTTGTATTATGGTTGATTTACATTGTTCTGTCAGCTTCTGCTATAGAGCAAAGTAACCCAGTCATACATCTATACACCCTCTCTTTCTCATATTATCTTTTATCATGTTCTATCACAAGTGATCGGACATACTTCCCTGTGCTATACGGCAAGACAAATCAATATTTTTTTTTTAATT…
X.69587624.69587629.357.Insertion.1-6-7.A	AGGAATAAATCAATGGATTTCCCTGATTAACTATACACTGTTGATCCTATATAGCCTTATATTATCTCTTCACCAAAAGTAAAAATGTATTAGAAAGCGTAGTTCACATGACACCTGGAGGGCAGAGAGACTGTGTGCCCCACTAATAGGAGACATAAGGAGAATTATAAAATATCATTTGTGTTTCATTACCCAATGGTCATAAAATTATGAAAAATAGTATTTGAATGATGATAATGAAAATGCTATAAATTATCATACATATTTGTTTAATGTTTCACAGTTTTCAATGCATATTTTACTCACATTAACTCCAGATAGCCAATAAAATAAGTGGAACAGATTATTACCATGACCTTTATTTTACAGTTGAGGAAATAAGTTCAGGCAAGTTAACTG…
X.69806776.69806791.318.Insertion.1-6-7.A	ATAAACCAATGGGACTACTCAAACTTAAAAGCTTTTGCACAGCAAAGGAAACCATAAAAAAAAACACAAAAAGACAACCTATGAAATATGAGAAAATAGTTGCAAATGATGTAACTGATGAGGGCTTAATCTCCAAAATATACAAACAACACATACAACTGAACAGCAAAAAAACAACCCAATTGAAAAATGGTCAGAGGGAGTTCCCGTTGTGGCGCAGTGGTTAACGAATCCGACTAGGAACCATGAGGTTGAGGGTTCGGTCCCTGCCCCTGCTCAGTGGGTTAAGGATCCGGCGTTGCCGTGAGCTGTGGTGTAGGTTGCAGACATGGCTCGGATCCTGCGTTGCTGTGGCTCTGGCGTAGGCCAGTGGCTACAGCTCCAATTCGACCCCTAGCC…
X.70331919.70331924.2385.Insertion.1-6-7.A	TTTCAGCACTTATTGAGACATTAAATTCTGTGATAATAAAATCATTTAGAATTTGTCATTCATTAATTCTACACATACTACATAGTTACTAGATACCAAGGAGATAATAAGGCAATGGGTAGGTAATAATCAATAAAATGTGGTTACTGTCGTCACAGACATCTTTATTTTTGTTTGAATATGTTTAAATCTTACCTTTAGGTTGAAGAAGAAGGAATACTCCCAAAGACATTCTATGAGGCCACCATCACCGGAATACTCCCCATTCTATGAGGCCACCATCACCCTCATTCCAAAACCAGGCAGAGATACCACCAAAAAAGAAAACTATCGGCCAATATCATATCATAATATAGATGTAAAAATTCTCAACAAAATCTTAGCCAACCGAATCCAACA…
X.70779642.70779655.330.Insertion.1-6-7.A	ATGCTGGATCAGAGCCATGTCTGCAACTCACACCACAGCTCATGGCAATGCTGGATCCTTAACTCACTGAGCTAGGCCAGGGATCAAACCTGCAACCTAATGGTTCCTAGTCAGATTCGTTAACCACTGAGCCACAATGGGAACTCCCAGTTGTATACATATTCTTTTGGCCAGAACTTGAACTCATTGCCCCCATTTTATTTATTTATTTTTTTAATTTTTATTTATTTATTTATTTATTTTTTGTTTGTTTGTTTGTTTTTTTGTCTTTTTGCTATTTCTTAGGCCGCTCCCGCAGCATATGGAGGTTCCCAGGCTAGGGGTCTAATCGGAGCCGTAGCCACCGGCCTACGCCAGAGCCACAGCAACGTGGGATCCGAGCCACGTCTGCAACCTACA…
X.71471827.71471828.604.Insertion.1-6-7.A	GCCAATATCTATTGTGAATAAGAAAGAGATAATTTGCCACATTTCCAAAGATAATTTACCAAGAAATCATTGTATCTTTAAAAAAAAAAAAGTATCTCACGGGATCTCTTTGAAAACTGTTGTTTTACTTCCACTAATACATTCATGTAAAACACATTGATCTTAGTAATTCTGGCCTAAGAATGTGAATAATTTAATATTTTGTCTAAATATATCAGTACGTTTTAGACACTTTGATGCAGCTGCAATGTGAACAAAGCTCTCATGAAAATATTTAATAAAGTGCATAAGATTTTAAACATCATAAAAACTCTATCAAACTTCAAAATAGATAATATCTTATATTTAATACCTACAAAATATACCCTGAGTAATTCCTTTGGTGTAAAACTGTGACTA…
X.71477963.71477964.283.Insertion.1-6-7.A	CAAATAGAACACTTGGGAAGACTAACGTTTCTATTTCATTTTAAAGTCTGATTGGACCTTTGTAATTTTTTTTTAATTTGATTAAAGTATAGTTGATTTACAATGTTGTGTAAATTTTTGCTGTACAGTAAAGTGACCCAGTCATTCATATATATTCATATATGAATGTATATATACATTCTTTTTCTCATATTATCTTCCATCATGTTTTTTTTTTTCTTTCTTTTTTTTTTGTCTTTTTGCTATTTCTTGGGCTGCTCCCGCGGCATGTGGAGGTTCCCAGGCCAGGGGTCAAATCGGAGCCGTAGCCACTGGCCTACACCAGAGCCACAGCAACGTGGGATCCGAGCCGCGTCTGCAACCTACACCACAGCTCACGGCAACGCCGGATCCTCAACC…
X.71842824.71842825.577.Insertion.1-6-7.A	TCCCTGGAGAGGTGACCACTATGGCCTATACCATACCTGGGCCTGCTGGAGACACACCTAGGGTGCAATCAAGGAGCATGTCAGTGAAGTGTGAAAAACATAGCCCTCTTAAGTGAAAAAATATGGAGCAGAATATACCAAGGTCTTACAGATATCAGTAGTCCCTCCTTTGAAATTGCTCTTCCTCCCACAATGTGTACTCTGGGTTTGTGATAGGAGGGGCAGCCCTCACGATCTCAGAATCACCTTGGTAGGGAAGAGGGTCCTTATGCCATGATCTTGGAGAATAGCTCCTAGCCCCTGTTGAGATGGCTAATCCATACTAATTTCCTTATCAAAAGGTCCCTTGGCTAAACTTTAATGCTATTTTTTTTTTTTTTTGCAATATGGATGGTCTAA…
X.72154845.72154858.306.Insertion.1-6-7.A	GTATACCACATTTTCTTCATTCATTGTCAATGAACCCTTTTGTTGCTTCTACATTTTGGTTATTGTGACTAGTGTTGTTATGAACAAGAGTATACAAATATCTCTTTGAGCCTCTGCTTTCAAATACATTGGATTTATACCCAGAAGTGGAATTGATGGATCATACATTAATTCTATTTTTAATTTCTGAGACTTTTTTTTTTTTTTGTCTTTTGTCTTTTGTTGTTGTTGTTGTTTGTTGTTGTTGTTGTTGCTATCTCTTGGGCCGCTTCCGCTGCATATGGAGGTTCCCAGGCTAGGGGTTGAATCGGAGCTGTAGCCACCGGCCTACGCCAGAGCCACAGCAACGCGGGATCCGAGCCGCGTCTGCAACCTACACCACAGCTCACGGCAACGACG…
X.72418379.72418381.1612.Insertion.1-6-7.A	CTGGACTTTCTATCCTGTTCTATTGATCTGTATGTCTGTTTTTGTGCCAGGCTTATATTGTTTTGATGACTATAGCTTTGCACTATTGTCTGAACTCAGGGAGCATGATTCCTATAGCTCCATTCTTCTGAAGTTTTTTTTTTTTTTTGGCTTTTTGGGGTGTTTTATATTTCTATACAAATTTTAAACTTTAAAAAATGTTAAATGCCATTAGTAATCTGATAGAGATTTCATTGAATTTGTGAATTGCCTTAGATAATATGATCATTTTTACAATATTGGTTCTTCCAATCAAAGAACATGCTGTGTTTTTCCATTTGTGTTGTCTTCTTCAATTTCTTTCATCAGCATCTTATAGTTTTTGGAGAACAGTTCTTTTGCCTCCTTAGTTCAGTTTAT…
X.72536587.72536588.215.Insertion.1-6-7.A	ACAACATTAATGGACTCTGAGGGCATTATGCTAAGTAAATAAGTCAGACAGATAAAGATAAATACTATATAATCTCTCCTATATGTGGAATCAATACATACATACAAACATACCATGTCACAGATACAGAGAACAGATTGGTGGTTGTCAGAGGCAGGGAGGTAGGAAATGGAGAAAAGAGTGAAGTGTTCTTATTTTTAGAAAAAAAAGTCGGAGTTCCCGTCGTGGCGCAGTGGTTAACGAATCCGACTAGGAACCATGAGGTTGCGGGTTCGGTCCCTGCCCTTGCTCAGTGGGTTAACGATCCCTAGCCTGGGAACCTCCATATGCCGCGGGAGTGGCCCAAGAAATAGCAACAACAACAACAACAAAAAAGACAAAAGACAAAAAAAAAAAAAA…
X.72670584.72670595.300.Insertion.1-6-7.A	TCTTATCCATCTTATATTAGAAAATTCTGAAGTCTATACAAAGTTTCTGCTCTCCCTAAGGTAAGACATGTTCCTTGGTTGATGCCAACAGTGGCAAGAAGGGCTTCTTCTCTATTTTTTCCTCTGTACTTTTCCCACTTACAAAGATTCCCCCCAGGTTCCTCTAGAGAGGAGATGAAGAAATGGCTAGATAAGTTCTTTTTTTTTTTTTTTTTGTATTTTTGTCCTTTTGTTGTTGTTGTTGTTGCTATTTCTTGGGCCGCTCCCGCGGCATATGGAGGTTCCCAGGCTAGGGGTTGAATTGGAGCTATAGCCACCGGCCTACGCCAGAGGCACAGCAACGCAGGATCCGAGCCGCGTCTGCAACCTACACCACAGCTCACGGCAACGCCGGATCGT…
X.72709622.72709623.337.Insertion.1-6-7.A	TCAAGCTTGTACTATGGGTTCTTCTGATGACACTTGTGCCAGAAAAGGAGACAAGTCACATCCAGACTGGAAACAAGTAACTGTATTTACATATTTCTATTTGCAGATGACATATTTTTATATATAGGCAATCTGAAGAAATAGAAGGCAGATACACATACATCTATAGTTAGAACTAATAATAAGTTCAGCAATGTTATATGAGTAATATAAAATTTTTTTTTTTTTTTAATTTTATTTTCCCACTGTACAGCAAGGGGGTCAGGTTATCCTTACATGTATACATTACAATTACAGTTTTTCCCCCACCATTTCTTCTGTTGCAACATGAGTATCTAGACATAGTTCTCAATGCTATTCAGCGGGATCTCCTTGTAAATCTATTCTACGTTGTGACTG…
X.72724973.72724974.305.Insertion.1-6-7.A	TCTATTTTTTCTTGAATCATTATTTTATTGATATCCTCTCCAATCTTTACAATTTTCTTCCTTCTGCTGACTTCAGTTTTTGTTTGTTCTCCTTTGCCTAATTATTTTAGGTGATGGTTAAAATTGTTGATTTGAGATTTTTCTTCTTTTTTGAGGAAGGCCTGTATTGCTCTGAAATTTCCTCCAAGAAATGCTTTTGCAGCATCCCATATATATTTTTTTTTTTTTTGTCTTTTTGTCTTTTTGTCGTTGTTGTTGTTGTTGCTGTCTCTTGGGCCGCTCCTGCGGCATATGGAGGTTCCCAGGCTAGGGGTTGAATCGGAGCTGTAGCCACCGGCCTACGCCAGAGCCACAGCAACGCGGGATCCGAGCCGCGTCTGCAACCTACACCACAGCTCA…
X.73107528.73107533.1082.Insertion.1-6-7.A	TCAGCTCCTATCTGCCTTGTGTATTTTCAGTTCTGCAGGATAAGCACCCCCCAAAAAACAGAAGCATTGCCGTTGGTCTTCAAGGTACAGGAAACAAAAACAAAACTTTAGAAACTCAGCAGAAAGAAGCAAGACTGAAAGAAGGCAATAAGAGCAGAGCAAGATTTCAGCAACTGAGAGATGCTGGTGAATTCAAGACCTGTCGGGAGCCATAAGGCTGCTCCAGTAAAGAAAGCAAAGCCACAGTCGGCACCTGCATGAGGCTTGTCTGGTTAGCAGAGCTACAGGCAAGCTGAAGAAAGAAGAAGGATTGCAGAGCAATCCCTTGAAAGACATCGGCTCCAGGAAAATAAAAATGATATCCCCTAAAAAATATGTTAATCTATTTTTCTGTGTTTA…
X.73274511.73274512.303.Insertion.1-6-7.A	AAGACAGGGAGTGTTACACCTCCAGTTTTGTTCTTCTTTCTCAAGACTGTTTTGGCTATCTGGGTTTTTTTGTGTTTCCATACAAATTTTAAAATTATTAGTTCTAGTTTTTTAAAAAATGCCCTTTGTATTTTGATAGAGATTGCATTGAATCCATAGATTGTCTTGTGCAGTATGGTCATTTTAAGAATATTAATTCTGGAGTTCCCGTCGTGGCGCAGTGGTTACCGAATCCGACTAGGAACCATGAAGTTGCGGGTTCGGTCCCTGCCCTTGCTCAGTGGGTTAACGATCCGGCGTTGCCGTGAGCTGTGGTGTAGGTTGCAGACGCAGCTCGGATCCTGCGTTGCTGTGGCTCTGGCGTAGGCCGGTGGCTACAGCTCCGATTCAACCCCTAGC…
X.73310641.73310647.522.Insertion.1-6-7.A	ATCAGAATTAAATCTACTTGTGAATAAGTGGAAAACATGTTCTCTCTTACCTATAAGAAGTGAAACCTTAAATAAAATGACTCACAGGAATATACCTTTTAGAAAACATTAAAAAATTTACCAAAACTAAAATTTGTTTTTGAACTATTATCAAATTTCTGTGCTGTGTTTGAAATGTGCAATTATATATTTCAAAAAGTGCCGGGGCCAGCTCAGCAGGATGGGGAAGAACGGGTGCTGTGGAACTTAAGGAAAAATAGTTAACATAAAACAAGACACAGAGACATTTATCTTAAGTAAAGGTGGGAGCCGGGGGACTCAAGGTCTCAGGGACCAAGAGCGCGGGACTCAAGGTCTCAGGGACCAAGAGCGCCGGGGAACTCCAGATCTCAGGGACCA…
X.74117010.74117023.295.Insertion.1-6-7.A	GAAAATAGAAATCTTAGTGCTACAACCGTAAGGAACAACTAGATGAGTTTTGAAAAGGACACACAATTCCGCAAAGAACTACACCCTAACCAACACCTTGACTGCAGTCCAGTTTTAAGTCCTGTTCAGACTCTTTAACCATGGATGGAAATTGGGATAGTAAACAAATGATGTTTTCATCTCTTTGAAATGTTCTTTTTTTTTTTTTTTTTTTTTTTTTTGTCTTGTGTCTTTTTTTTGTTGTTGTTGTTGTTGTTGTTGCTATTTCTTGGGCCGCTCCCGCGGCATATGGAGGTTCCCAGGCTAGGGGTCAAATCGGAGCTGGCCTACGCCAGAGCCACGCGGGATCCGAGCCACGTCTGCAACCTACACCACAGCTCACGGCAACGCCGGATCGTC…
X.74168276.74168290.300.Insertion.1-6-7.A	TATTTTTATTTTTAATTAACTTAGAAAATAACTAAGATAGTATGCTTGCATCAAAAGTCATTTATGAAATTGAATGTTATGGAATCTTTCAAATAGTACTATTTTCCTTGAGAGCTCAATAAACTTATTGGCAGATTTCCTCTGTGGAAGAGAAGATGGCATCTATATACCTAGGGGTAAAAGTTAAAAAGACCTTTTTAGGAGTTCCCGTCGTGGCGCAGTGGTTAACGAATCCGACTAGGAACCATGAGGTTGCGGGTTCGGTCCCTGCCCTTGCTCGGTGGGGTAACGATCCGGCGTTGCCGTGAGCTGTGGTGTAGGTTGCAGACGCGGCTCGGATCCCGCGTTGCTGTGGCTCTGGCGTAGGCTGGTGGCTACAGCTCCGATTCAACCCCTAGC…
X.74515169.74515186.172.Insertion.1-6-7.A	TTTTCACAATTTGAACTTTCTAATCCCAGATTTTAAAGAAAATCTAAATCTAATCTTAGTTTCTTAAGTAAATCCAAGCTCTTGATCAACAGGGAAGATGTTTGGTTCTCATTTATTCCATATATAGTTGTGAGTCTTGGCCAATCACATCCTCCCAGTTTATTTAGTTTTAAAAGTAAAGACCAAATGTATCTTTTTTTTTTTTTTTTTTTTTTTTTTTTNTCCCAGGCTAGGGGTTGAATCGGAGCTGTAGCCACCGGCCTACGCCAGAGCCACAGCAACGCGGGATCCGAGCCACGTCTGCAACCTACACCACAGCTCACGGCAACGCCGGATCGTTAACCCACTGAGCAAGGGCAGGGACCGAAAACGCGACCTCATGGTTCCTAATCGGATTCG…
X.74891797.74891829.292.Insertion.1-6-7.A	GATAAGCAATGAGATCCTGCTGTATAACACAGGGAACTATATCTAGTCACTAGTGATGGAACATGATGGATGATAATGTAAGAAAAAGAATGTGTATGTGTGCGTGAGACTGGGTCACTTTGCTATACAGTAGAAATTGACAGAGCACTGTAAACCAACTATAACGGAAAAAATAAAAATCATTATAAAAATAAAAAATAGGAGTTCCCGTCGTGGCGCAGTGGTTAACGAATCCGACTAGGAACCATGAGGTTGCGGGTTCTGTCCCTGCCCTTGCTCAGTGGGTTAACGATCCGGCGTTGCCTTGAGCTGTGGTGTAGGTTGCAGACGCGGCTCGGATCCTGCGTTGCTGTGGCTCTGGTGTAGGCCGGTGGCTACAGCTCCGATTTGACTCCTAGC…
X.75188513.75188514.322.Insertion.1-6-7.A	TTATGTTTTCTACCTTTATTTTAATAATATATTGTTGATATAATTTCTATATATATTTTCAGTAAAGATCATATACAAATTTTATAGATTTATATCTATAACCTATTTCTCTACTCTTTAGTAGAGTTCGAGACATTGAAGTGCAATAACTGTGCCCAAATTAGGCAATTATTTGCTAAATAGGGCCCCTTTCTTTTTTTTTTGTTTTTTGTTTTTTTTTGTTTTGTTTTGTTTTTTTTTGTTTTTTGTCTTTTGTTGTTGTTGTTGCTATTTCTTGGGCCGGGCCGACGGCATATGGAGGTTCCCAGGCTAGGAGTTGAATCGAAGCTGTAGCCACTGGCCTACACCAACGCCGGATCGTTAACCCACTGAGCAAGGGCAGGGACCGAACCCGCAACC…
X.75194202.75194203.322.Insertion.1-6-7.A	CCACCAAAAAAAAATTGCCCCATAGTAAGTAATCTAGATTTTAAGCAGAATTTGTATGGTTTTAGAATATAACCACTAAATAAATACTGGAGGCATAATTCTAGATAAGCTCACCTACACATCAAAAGAAACATCTTTCAAAACCTAAATATGGAATGGAATGGCACTTCATCAGGCCTAATCTTGTATGATGATCTTAGGTAAGATTTTTTTTTTTTTTTTGTCTTTTTTTTTTTTGTTGTTGTTGTTATTGTTGCTATTTCTTGGGCCGCTCCCGCAGCATATGGAGGTTCCCAGGCTAGGGGTTGAATCGGAGCTGTAGCCACCGGCCTACGCCAGAGCCACAGCAACGCGGGATCCGAGCCGCGTCTGCAACCTACACCACAGCTCACGGCAACG…
X.75607837.75607850.307.Insertion.1-6-7.A	CATTCATCTTTTCTATTTTGTTTTGGTTTCTTCTTAGAACATTGTACTTTTCTAAGAATTTGTCCATTTCTTCTAGGTTTTCCATTTTATTGGCATATAGTTGCTTGTAGTAGTCTCTTATGGTCCTTCATATTTTTGTGATGTCCATTGTAACTTCTTTTCATTTCTAATTTTAATGATTTGGGTCCTCTTTTTTTCTTTTTTTTTTCTTTTTTTTTTTGTCTTTTGTCTTTTGTTGTTGTTGTTGTTGTTGCTATTTCTTGGGCCACTCCCTCGGCATATGGAGGTTCCCAGGCTAGGGGTTGAATCGGAGCTGTAGCCACCGGCCTATGCCAGAGCCACAGCGACGCGGGATCCAAGCCACCTCTGCAACCTACATCACAGCTCACGGCAACGCTG…
X.75613627.75613628.301.Insertion.1-6-7.A	AATAAAGACTAAGTTAATACTCAGTTATGAAGTGCTTAAATAGAAACATTTGGCTAAAAAATAGAATAAAAGGAATTACAGAAAGAGGAAACAAGTGTAGAAAACAAAAACAATATAAAGAAATCAGCCAAAAGGATCAGAAAATGATTGATACAAAAGACAGTCAAAGAATAGCCAGCAAATATGTAACAGAATTTCTTTTTTTTGTTGTTGTTGTTGTTGTTGTTGTTGTTGTTATTATTGTTGCTATTTCTTGGGCCGCTCCCTCGGCATATGGAGGTTCCCAGGCTAGGGGTTGAATCGGAGCTGTAGCCACCGGCCTACGCCAGAGCCACAGCAACGCGGGATCCGAGCCGCGTCTGCAACCTACACCACAGCTCACGGCAACGCCGGATCGTT…
X.75691288.75691289.188.Insertion.1-6-7.A	CCCCCTAAATTAAGTCTAAAGCACCATTTTGACACTTTTCTCTCCTTTACATTACCTGGGTGAATCACTGCCTTTCCTGTTATCAATATGAGGGAGAAAAACAGCACTGCCATCTCAGCAGCAACCAAAAGTGGCTGTGTAATATTAGAGCAGTACTAGATCACAGCTGGAGGGAGGGTGATTACTACTAATATCAGGCTTACTAGGCCCCTTGAGCATTCTTTATACTTAGCCTTTAAGTTAGATGGTAACAAACAAGGAAGGCATCTCCTGGAAAACATAGTGCATGATGTCAAGGTATAGTACTGCTTCCTGAGAGCCAGGTATTCCTGAGGAAACTATATTGAGCTCATATTTTAAGATTCCCCCTAAGATATACACACATACACTCACAAACTC…
X.75827511.75827522.282.Insertion.1-6-7.A	AGGAAATGGAAAATATGATGAAGATAACCCTGAAACAACCAATGATTAGAAATGTTTTTGTATAGTAACATTCTATTAGAACCTCTTAAAAATAAAAAAGGATGAAATTTATATCCCACTGAGGATACAAATTTGTCCATACACACACAAGTAAAACAGTCTACTTCTCAAATGTATCTCTGTCTAAAAAGAGATTCATGGAGTTCCCGTCGTGGCACAGTGGTTAACGAATCTGACTAGGAACCATGAGGTTGCGGGTTTGATCCCTGGCCTTGCTCAGTGGGTTAGGGATCCGGCATTGCCGTGAGCTGTGGTGTAGGTTGCAGACGTGGCTCGGATCCCGCGTTGCTGTGGCTCTGGCGTAGGCCGGTGGCTGCAGCTCCAATTAGACCCTTAGCC…
X.76686036.76686037.273.Insertion.1-6-7.A	ATGTCTTTGACCTATGTCACAGCTCACAGCAATGTCAAATCCTTAATCCATTGAGTGAGGTCAGGGATTGACCTTTATCCTCATAGATACTAGTCAGGTTCATTTCCACTGAGCCATGATGGGAATTCCCCTGTATAAATTAATCTTGTATCTTACTACTTTGCAGAATTCATTTATTAGTTCTAATAATTTGGGGTTTAGGGGAGTTCCCGTCGTGGCGCAGTGGTTAATGAATCCGACTAGGAACCATGAGGTTGCGGGTTCGGTCCCTGCCCTTGCTCAGTGGGTTAACGATCCGGCGTTGCCGTGAGCTGTGGTGTAGGTTGCAGACGCGGCTCGGATCCCACGTTGCTGTGGCTCTGGCGTAGGCCGGTGGCTACAGCTCCGATTCGACCCCTA…
X.76947216.76947223.163.Insertion.1-6-7.A	AACAACATGATACTGGTACAAAAAAAGGGAACATAGATCAATGGAACTAAATAGAAAGCTCAGAAATAAAATCATACAATATGGTCAATTAATCTATGACAAAGGAGACACGAATATACAATGGAGAAAAGACAATCTCTTCAACAAGTTGTGCTGGGAAAACTGGACAGCTACACGTAAAACAATGAGATTAGAAAATAGATTTATAAGGAGATCCTGCTGAATAGCATTGAGAACTATGTCTAGATACTCATGTCGCAACAGAAGAAAGGGTGGGGGAAAAAACTGTAACTGCAATGTATACATCTAAGGATGACCTGACCCCCTTGCTGTACAGTGGGAAAATAATAAAAAAAAAAAAAAGAAAATATCCCCACATCATATGAAAAAATAAACTCA…
X.77025307.77025309.4006.Insertion.1-6-7.A	ATATCATATATCTGGTAAGAGATAACATCCAGAGTATATAAAGATTACTAATAATTCAAAAATGTTAAATAACTGGGGAAATAATTGAATAGATATTTCCTCAAAGATGTGTATATGGACAACATGTACATAAAAAGATAGTAGAAGTCACTGGCCATTAAGGAAATGCAAATTGAAAACAAAATTATATACCATTTAATGCCTACTAGAATATCTTTAAAGAAGAAAACATAAAATATGAGGATTGGAGAAATTAGGACTTTTCCACATTGTTGGTGGGAAGATAAAATGGTGCATTTACTGTGGAAACAGATTGCTAGGTCCTTAAATAGTTAAACGTGGAATTACCCTATGGCCCAGCTACTCCAATAATAGATATAAACTCAAAACAAATGAAAA…
X.77448324.77448338.742.Insertion.1-6-7.A	CATGTCTTCCAGATCCTCCTCAGTATCCCCAACATTGCTGCTATTTAGGAGGAAATGACTATGTTCTGAAGCACTGAGTAAGAGAAAAAAATCCTAAGATCTGCTGAGAACTAAGTGTTTGTATGAAAAAAAAAATTCCCCATAGAAAAAACATCCCATGTGATCTTTAGGGAATCAACAATTTAGAAATGGTCCCTTTAAAGGGAACCCTCCTGCACTGCTGGTGGGAATGTAAACTGGTACAGCCACTATGGAGAACAGTTTGGAGATACCTTAGAAATCTATACATAGAACATGACATATCTATACATAGAATATGACCCTGCAATCGCACTCTTGGGCATCTATCCGGACAAAGCTCTACTTAAAAGAGACACATGCACCCACATGTTCATTGCA…
X.78136493.78136496.1166.Insertion.1-6-7.A	AAGCTGGTTGAGTTCCCCTTGTCGCTCAGTGGTAATGAACCTGAATAGTGGTAATGAACCTGGCTAGTATCCATGAGGCTGTGGGTTTGATCCCTGTCCCCATTCAATGGGTTAAGGATCTCGTGTTGCCATGAGCTATGGTGTAGGTCACAGACTTGGCTCAGATCCCATGTTGCTGCGGCTGTGGCATAGAATGGCAGCTGTAGGTCTGATTCCACCCCTAGCTGGGAACTTCTATGTGCCATGGTGAGTCCCTAAGAAGCAAATAAAATAAAATAAAATAAAGTGGAGCTAGTAATTGTATATACTTCAAATGGTCATTAGAAAAATTAAATGAATGGTATATAAAATGCTTTGAACAGTGTCAAGCGCATAAGTATTATATAATGTTTATTATTA…
X.78192818.78192819.768.Insertion.1-6-7.A	TGTAGGGTCCTTTTTAGTTCTAGGATTTTTACTTTGATAAATGGCAATGTGGTAAGGGATCTCATTAAAATATCATTTTTTTAGGACAACAAATGTTGTTATGCCAAAATTTTAGGAAAGCCTTTGATATAGTTCTATTGAGCAGTATCATTCTGAAATATCCATGTTTAATAAATAATTAATTGAAGGATGGAAGTGTGAATTATGGCTTCTTTATATTTAAATAGTTAAGTTAGTATTTTTAATCATTATACAACTAATTAAAAATACCAAGGATTTAAAAATTACTTCCACTGACTCTTGTTATTTGCAGTATCCATTCCACAATCATTAAGTTTGGTCTCATTTTTCTTAAAATATTATATCCTCTATGGTTACTAGACACAGAAAAGACAGGCA…
X.78341926.78341938.326.Insertion.1-6-7.A	TTTGTGGAGAAGATGGTAGTACCAGGTAGGAAACAATATTATAATACGAGAAAAAAATCATTGATGACTTCGGGTTTAATAAGAAATGTACATTCCAGCAGAAAGCAGACAAAAGGCTATGTTTTTCTTGACAGTAGCACTATCCACTATGTTAGTTGGTCTGCAGGTGACCAAACCTTGTTGGAGACGTTCTCAGTTTTTTTTTTTTTTTTAATTATTATTTATTTATTTATTTATTTATTTTGTCTTTTGTCTTTTTTGTTGTTGTTGTTGCTATTTCTTGGGCCGCTCCCGCGGCATATGGAGATTCCCAGGTTAGGGGTTGAATCGGAGCTGTAGCCACCGGCCTACGCCAGAGCCACAGCAACGCGGGATCCGAGCCGCGTCTGCAACCTACAC…
X.78483526.78483527.376.Insertion.1-6-7.A	AGAGAGATTTTAAAGAATGTAAGAAGGACTGGAGCTCACCTTCTCTCATAAAAACAATAAAATTACAACCAAATGCTGAACAACCTTCAACCAAATGGACTGGAAACTTTCAAAAAGATATCCTAATCCAGAAGACAAAGAGGAGGCCACAGCAAGAGGTAGGAGGGGTGATTACACAATATAAGCAACCCCATACCTGCCAGGTTGGAAGAACACAGACTTGAAAGTAACTGTATCACAGAGATTTACCTATAGGAGTGAGAGTTCTGAGCCCCATGTCAGGTCACCATGCCTGGGGATCTGGTATTGGGAGAAGGAGCCCGTGGAGCATCTGGCATTGAAGGCCAGGGGGGCTTGTGTACAGGAGCTCCAAAGAACTTGGGGAAGAAGATACCCCAT…
X.78688665.78688682.310.Insertion.1-6-7.A	CAGCATAGTGACTCAATATATACACATTCTCTTTCTCATACTATCTTCCATCATGTTCTCTCTCAAGAGATTAGATATACTTCCCTGTACTGTATAGTAGGACTTCATTGCCTGTCCACTCTAAATGTAATAGTTTGCATCTACCAACCCCAAACTCCTCCCACCTCCCCCTTGGCAACCGCAAAAGAGTCCTTTTTTATTTTTATTTTTTATTTTTGTTGTTGTTGTTGTTTTGTTGTTGTTGTTGTTGTTGCTATCTCTTGGGCCGCTTCCGCGGCATATGGAGGTTCCCAGGCTAGGGGTTGAATCGGAGCTGTAGCCACCGGCCTACGCCAGAGCCACAGCAACGCGGGATCCGAGCCGCGTCTGCGACCTACACCTCAGCTCACGGCAACGCCG…
X.78689771.78689778.311.Insertion.1-6-7.A	CCACCAAGCGTGAGATGGTTGTCCAGTATATTTCTGCTACTGCCAAATCTGTAAGTACTGAGACTTTCCTGGCACCCACATAATGAGCTTAGCATTATCTGCTTAAAAATAACCAAGGCTTAGATCTCTTAAGTTCTTGCCTCGATGTACTCATATAGACTATGCATAAAATAAGCTCATACATGTACATTTATACATTTATACATTTTTTTTTTGTCTTTTGTCTTTTTGTCTTTTGATGTTATTGTTGTTGTTGTTGCTATTTCTTGGGCCGCTCCCGCGGCATATGGAGGTTCCCAGGCTAGGGGTTGAATCGGAGCTATAGCCACCGGCCTACGCCAGAGGCACAGCAACGCAGGATCCGAGCCGCGTCTGCAACCTACACCACAGCTCACGGCA…
X.78706233.78706244.296.Insertion.1-6-7.A	TAGTAAAACTTAAAGTGGCATGACATAAATATATTTCTTATGAGGCAGTGCTTTCTTGATCCAGGTAGCATTGTCAGCAGGGGAAAAGTTGGACGTGATAAGATCACGATCAGTATTAAAGAGCTAACTCACTACATATAAAATTTTGGCCTTTTTCTCACATCTGATTCAGTTTCCCATTTTAGTTAACCAGGTTTCTTTCTTTTTTTTTTTTTTTTTTTTGTCTTTTGTCTTTTTGTTGTTGTTGCTATTTCTTGGGCCGCTCCTGCGGCATATGGAGGTTCCCAGGCTAGGGGTCGAATTGGAGCTGTAGCCACCGGCCTACGCCAGAGCCACAGCAACGCAGGATCCGAGCCGCGTCTGCAACCTACACCACAGCTCACGGCAACGCCAGATCGT…
X.78710160.78710172.290.Insertion.1-6-7.A	AAATATGTTTTAAAGCAAACATGATTGAAAGCAAGTGCTTTTCAAGTTTGTTATTCTCATTCTAAGATTAATACAATATGTTTCAGAAAATCGAATAATGGAGTTTGAGAGGGAATTAAAATCATACACTCTTAACCCTGACATAAAGCACTGTTAATAATTTGATACTATATCCAGTCATTTCTACTGTGTTGTTATATATATATATTTTTTTGTCTTTGTTGTTGTTGTTATTGTTGCTATTTCTTGGGCTGCTCCCGTGGCATATGGAGGTTCCCAGGCTAGGGGTTGAATCGGAGCTGTAGCCACCGGCCTACACCAGAGCCACAGCAACGCGGGATCCGAGCCGCGTCTGCAACCTACACCACAGCTCAAGGCAACGCTGGATCGTTAACTGAG…
X.78713762.78713778.312.Insertion.1-6-7.A	TAACCACTGAGCCACGACGGGAACTCCTATGCTTTTTTTTGATAGGACTGTAGCTCTTTTATAAAGTGCCTGATGTTAGATGTTTCTGTTTATCCAAATAGTCATTGTTCTTCTTGATTGACTTATAAAATCAGTTCCCACTAATGGAATACACTTAAATATACTTGAAAAAATGGTTAGTCTCTGCAGAAAAGTTTTTATTTTTATTTTATTTTATTTTTTTTTTGTCTTTTTTTGCTAACTTGGGCCGCTCCCACGGCATATGGAGGTTCCCAGGCTAGGGGTCCAATTGGAGCTGTAGCCACCGGCCTACGCCAGAGCCATAGCAACGCGGGATCCGAGCCGCGTCTGCAACCTACACCACAGCTCACGGCAACGCCACCACAGCTCACGGCAACG…
X.78827043.78827044.267.Insertion.1-6-7.A	CGAGGCCAAGGACTGAACCTGTGTCCTCATGGATACTAGTCAGGTTCGTTAGTTCTGCGCCACCATGGGAACTCCCAGGTAATGATTAGAGTATAAAATAGTTGCAGTTTTTCCTGTAGCCAAGGAGGAGGAAAGGCAGGGTATTGACAGATACGGCTGTTTTCTGATGAATGACAGTACATTCATTTTTCAGGGAAGGACATTCTTTTTTTTTTTTTGTCTTTTTGCTATTTCTTGGGCCGCTCCTGCGGCATATGGAGATTCCCAGGCTAGGGGTTGAATCGGAGCTGTAGCCACCGGCCTACGCCAGAGCCACAGCAACGCAGGATCCGAGCTGCGTCTGCAACCTACACCACAGCTCACGGCAACGCCGGATCGTTAACCCACTGAGCAAGGGCA…
X.78865230.78865237.309.Insertion.1-6-7.A	GGCATATGTAAATGTTCTAACTGCATGAGTTCTTTTGCAATCTTTGATTAGTGTGTTTGGTCAAAACGACAGCATTTAATTTGGGTTGTTAGCAATTAGTTTTTTCCGTTGTAAAAGTGATCATTAATTTTGTAATGTGAATCATCAAGTTCTGGGGCATGAAAAGAAAATGCAGTGAATGCAATGAGTTTATTTATTTTTTTTTATTTTTTTATTTTTTTGTCTTTTGTCTTTTTTGTTGTTGTTGTTGTTGCTATTTCTTGGGCCGCTCCCGCGGCATATGGAGGTTCCCAGGCTAGGGGTTGAATCGGAGCTGTAGCCACCGGCCTACGCCAGAGCCACAGCAACGCGGGATCCGAGCCGCGTCTGCAACCTACACCACAGCTCACGGCAACGCCA…
X.78901471.78901472.104.Insertion.1-6-7.A	GACAGAGTGCATTCGGGACCCATTTCAGAAGTTGCCTACCATATGGATATATACAATTTAATTTCTCAGTAATTACAAGTGCAATGACATCTCTCTCCTTGATGACTTCAACAGAATCCTAAGTGGTGTCTGCCTTCAGGTCTTTCCTTGCAATCAGTTTTTTACAACCTAATAAGATTTTCTTTCTAAAGTATAAATTAAGGTGGGGGGAAAAACTGTAATTGCAATGTATACATCTAAGGATGACCTGACCCCCTTGCCGTACAGTGGGAAAATAAAATAAAAAAAAATAAAGTATAAATTAGCATGGCACTCTTGGAACATTTCACCGACCACCCATTTTATTTTCAAGGGGACGTTTAAACTAATGCCTTTCAAGGTGATTTGCTTCTTCACTCC…
X.79017875.79017877.1300.Insertion.1-6-7.A	TTTAGGCAATATTGAATGTCAATGTAGGTTCATCAATTGTTACATATACACCATTCTAATGGGGATGTTAATATTGGGGGAGGCTATACATGCATGAGGGCAGGAAATATATGAAAATTCCCTTTATTTCCTTCTCAGTTTTTCTATAAACCTAAAACTGCTCTAAAAAATAAAATATAATAAGAAAGAAACTAGTACAGATGCCCCACAGAAGGGGAGCTGTTGGTTAGGCTGGCCTGTGGTTATGGGGTCTTTCTAGGAAAACTGTACTCTCAACTGGACCTTACAGCATTATTAGAGTTCAGTTAGAGAGTGCTAAGAAAAGGAAATAGAGGGCAAAGGCTTGAGGCATACAAAGGAGAATATCTATACTCTGGTATACTTCAGAGTCATGTAGGG…
X.79109430.79109431.309.Insertion.1-6-7.A	CATATCTTTCTCTAGATCCTTAAATTCTAAATTTGTGCCAGCCGGACTTGAGGGATCATCTTCAGACAAGAGCAGCAGCTCTGTGGCTCGTCAGCATGTTCCCTTTGGCTGTGCTTACTGCCAGCTGTCCAAGTGTGCAGGGTGCTTGTGGCTGTGAGTGCTCAGAGTATTGTAACACCTTAATTAAAAAATAAATAGTGGAGTTCCCGTCGTGGCGCAGTGGTTAACGAATCCGACTAGGAACCATGAGGTTGCAGGTTCGGTCCCTGCCCTTGCTCAGTGGGTTAACGATCTGGCGTTGCCGTGAGCTGTGGTGTAGGTTGCAGACGCGGCTCGGATCCCGCGTTGCAGTGGCTCTGGCGTAGGCCGGTGGCTGCAGCTCCTATTCAACCTCTAGCC…
X.79199690.79199694.306.Insertion.1-6-7.A	TTTGTTTTCCTAGTCTAAGTGCTATTTTTGTCACTACATGTTTACATCCTTTCAATCATTAATTCATGAACCAGGTTTTTATGACTCAGGGGAGGCCTGGGAGACTGCAGCACATCTACAAACAAGACATAGTGGGAGAGTTCTGTCCTAGGAAGGCTGCATAGGATCCTGCTCAGTAACAGTGGTTTTAAATGTATTAAGAATTAACCAGGAGTTCCCGTCGTGGCGCAGTGGTTAACGAATCCGACTAGGAACCATGAGGTTGCAGGTTCGGTCCCTGCCCTTGCTCAGTGGGTTAACGATCCGGCATTGCCGTGAGCTGTGGTGTAGGTTGCAGACGCGGCTCGGGTCCCGCGTTGCTGTGGCTCTGGCGTAGGCCAGTGGCTACAGCTCTGATTC…
X.79451877.79451891.317.Insertion.1-6-7.A	AAATTGAAATAGGAGAAAAAAAAAATGTTTACTTGATAACTTCCTAGTTATTCCCTTAAGTCTCTGATACATTTTGAATAAACAAAAATTATAGAAACTAGATTCATTGACTACCTCAGCTGGGTGATCAAAAGTCAGCATAATTAATAATAAGACATGTAGATGTTATGTTCCCTTCATGTGATAAAAATGACACTTTAGGAGTTCCCGTCGTGGCGCAGTGGTCAACGAATCCGACTAGGAACCATGAGGTTGCGGGTTCGGTCCCTGCCCTTGCTCAGTGGGTTAACAATCCGGCGTTGCCATGAGCTGTGGTGTAGGTTGCAGACGCGGCTCGGATCCTGCGTTGCTGTGCCTCTGGCGTAGGCCGGTGGCTACGGCTCCAATTCAGCCCCTAGC…
X.79848480.79848503.306.Insertion.1-6-7.A	TCCTCAGATATTATTGAAGTGGTAAATTGTTTTAATTGTTTTTTTCTTTCCTTTGTCTTAAATCATCCTGAAAATGAGAGTTTTGTTAGAAATTGAAAATTCAGAAAAGCTTTTGAATTCACTTTAGTCATTCTTCAAATAACAAGAAGCTGTTGGCACAATTGAGGGGGCACTACAAATATTTAAATTGTTCATTTGTGGGAGTTCCCGTCGTGGCGCAGTGGTTAACGAATCCAATTAGGAACCATGAGGTTGTGGGTTCGGTCCCTGCCCTTGCTCAGTGGGTTAACGATCCGGCGTTGCTGTGAGCTGTGGTGTAGGTTGTAGACGCGGCTCGGATCCCGTGGTGCTGTGGCTCTGGCGTAGGCCCGGTGGCTCCAGCTCTGATTCAGCCCCTAG…
X.79953410.79953411.281.Insertion.1-6-7.A	AGTGGTTGTTTTCCTTAGAGAAAGTTTCTACTATAGTGTCCTGTTAATGTTTATCAGAAAGCTAAACTTTTTTTCTATAATATATATATTATTTAACATAAATGTCTTTGTCTTAGCATGTTGCTTGTTTTCCAAAGGCAATTAACTTTAAAATTAACTTATTTTGTACCTCTCCTGACAGAGTAATAAAGGTTTGCTTTTTTTTTTTTGTCTTTTTGTTGTTGTTGCTATTTCTTGGGCCGCTCCCGCGGCATATGGAGGTTCCCAGGCCAGGGGTCGAATCGGAGCTGCAGCCACCGGCCCACGCCAGAGCCACAGCAACACGGGATCCGAGCCGCGTCTGTAACCTACACCACAGCTCACGGCAACGCCGGACCGTCAACCCACTGAGCAAGGGGC…
X.80032165.80032166.300.Insertion.1-6-7.A	AGAGTAAGAAGATGTATACATGACTAGAAAAGATGTTGTGCATGATTTAAAAATGCTGGGCAATGTACTCTAAGAGTTTATATCTAGATAGAGGCAAATGTCTTTAAGGGACAGAAGGCCCTAGTAGTTATGTTCATTTCTTTCAACCCTAAGTTTTATATAGCTAAAAAATTTAACATGTACACATATCCCAGACTTAAAATAAATACCCAGGGAGTTCCCGTCGTGGCGCAGTGGTTAACGAATCCGACTAGGAACCATGAGGTTGCGGGTTCGGTCCCTGCCCTTGCTCAGTGGGTTAACGATCCGGCTTTGCCGTGAGCTGTGGTGTAGGTTGCAGACGCGGCTCCGATCCCGCGTTGCTGTGGCTCTGGCGTAGGCCAGTGGCTACAGCTCCGA…
X.80288290.80288291.287.Insertion.1-6-7.A	ATCACCTGGTTATGTGCCAGCCATCTAGGACACAAACAAAGATAAATCTTACCAAGGCATACACCACTTCCACTAAAGTGTCACTGCTAATGGATTCATTCACAGGTGCTCTTGCATTTGCTCATCCAAGCCACAGGTCAGTTAGGTTTTCAATCTATTTGGGAAGTAAATCTCCTAGCCAGAAATAAAAAGTTGTTCTATCTCCTCAGAAAAGAAAATCATGGACTTGGAGAAGAGACTTGTGGATCTTACCAAGGCATACACCACTTCCACTAAAGTGTCACTGCTAATGGATTCATTCACAGGTGCTCTTGCATTTGCTCATCCAAGCCACAGGTCAGTTAGGTTTTCAATCTATTTGGGAAGTAAATCTCCTAGCCAGAAATAAAAAGTTGTTCT…
X.81502071.81502072.308.Insertion.1-6-7.A	TTTCTTCCTTTTGGCATCTTTAAGCTGCTGTGTCAAACATAAAAGCAATCCTGTCTACTTTGCATTTTGTAAGCTTGAGAATTAACATGCATTGTGGTTTTTTTTTTTGCCACTCTGAGGCATATGGAGTTCCCAGGCCAGAGATCATATTTGAGCCTTAGTCACAACCTAAGCTGCAGCTGTGGTAATTCTGGATCCTTTTTTTTTTTTTTTTTTTTTTTTGTCTTTTTTGTCTTGTTGTTGTTGTTGTTGCTATTTCTTGGGCCGCTCCTGCGGCATATGGAGGTTCCCAGGCTAGGGGTCGAATCGGAGCTATAGCCACCGGCCTACGCCAGAGCCACAGCAACGCAGGATCCGAGCCGCGTCTGTGACCTACACCACAGCTCATGGCAACGCCGG…
X.81575693.81575694.700.Insertion.1-6-7.A	CAAAACTGGAAGAGAAGATGTAAAACCATCACTGTATGAAGATGACATGATAATATATATAGAAAACCATAAGGACTCCACACAAAACCTACTCCAACTGATCAATGAATCTGGCAAAGTATAAGGATACAAGATTAACATTCAAAAATCAGTTGCATTTCTGTATACTAACAATGAAATATTAGAAAAGGAATAAAAAATACAATAACTTTTAAAATAGCATCACAAAAATTTAAATACCTAGGAATAAACCTGACCAAGAAGGTGAAAGACTTATATGCTGAGACCTACAAAGCATTAATCAAGGAAATTAAAGGGTAGTCAAAGAAATTGAAAGATATTACATGCACCTGGGTTGGAAAAACTAATATTGTCAAAATGGCCATACTACCCAAAGCA…
X.81599823.81599824.112.Insertion.1-6-7.A	TTCACCTTTCAACATATTTGTGGTTTTGGATCTAATGTGAATCCCTTGCAGAAAGCATTTACTTTAATAATTCTTTTAAAAAAAAGTCAGTTTTTCTTGTCTCAGTATTTCTATTTAACCCATTTACACATAAAGTGATTTCTGAAAAGGAATAATTTCTGCCATTTTAATATTAATTTTCTATATGTCATATAATTTTTTTGTCATAATTATAATTTTAATTATTTGTATTTTTACTAATTTCTTTTTTTTATCATCTGTAATTTATTTATTTATTATTTTTTTTTTAAATTATTTTCCCACTGTAATTTTTATTCTGTATTTTTTCTCTGTTTATTTGGTTGATTTTTTTCTACTCTACTGTTTTGATTTCCTTCTCATTTTGTTTCTGTGTACATT…
X.81613848.81613863.298.Insertion.1-6-7.A	GAATTTCCACTACCCTTATTCTGCTGAAACTGAATGGAGAACAATATCAAAGATTTACCTCAAGAAAATATAACCCACCTGAAGGAATTTAAGAGAATCATTTTACCTATGCTAGCCTTGTGGTACAGAGTCCTGGGGTTCTATATAATCCAGAAGACTGGGTAGCTGAGGGGATATTATTTTACCTTTCATCTTTTTTTTTTTTTTTTTTTTTTGTCTTTTTTGTCTTTTTGTTGTTGTTGCTATTTCTTGGGCCGCTCCCGCGGCATATGGAGGTTCCCAGGCTAGGGGTTGAATCGGAGCTGTAGCCACCGGCCTACGCCAGAGGCACGGCAACGCGGGATCCGAGCCGCGTCTGCAACCTACACCACAGCTCACGGCAACGCCGGATCGTTAACC…
X.82483612.82483626.315.Insertion.1-6-7.A	ACAAAAAGCTAGGGCAGCACTGAATGATAAGGTTCATCCTCTGTAGAAGATAACTCCTTCAGGACTGGGAAGGTGACTGTTGACCTAATGCATACAAATGAACACAAAGAGTCAAAAAAATGAAGATACAGAGGAGTATGTTCAAACAAAGGAACAAGACTAAATCTCAGAAAAAGACCTTAACCAAAAAGACAGAAGTGGAGTTCCCGTCGTGGCGCAGTGGTTAACGAATCCGACTAGGAACCATGAGGTTGCGGGTTCGGTCCCTGCCCTTGCTCAGTGGGTTAATGATCCGGTGTTGCCGTGAGCTGTGGTGTAGGTTGCAGATGCGGCTCGGATCCCGCGTTGCTGTGGCTCTGGCGTAGGCCAGTGGCTACAGCTCCGATTCAACCCCTAGCC…
X.82734089.82734103.302.Insertion.1-6-7.A	AGTAGGGCTATATGTATGACACAGCAAGAGCACTTGCTACTCACACACACAGAGCTCTAAGAATAACCATAAGAACAAAAAAAGCAAAGAAGAAAGGAAACAGGTATTTGGATATACAGCTCTAGAGTTTGGAAGACATAACTGGCCTGAAGTGAAGACTTCAGAGTCATTAGCATGTTGAGTTTAAAGACCCTTTGGGGAGTTCCCGTCGTGGCGCAGTGGTTAACGAATCCGACTAGGAACCATGAGGTTGCGGGTTCGGTCCCTGCCCTTGCTCAGTGGGTTAAGGATCCGGTGTTGCCGTGAGCTGTGGGGTAGGTTGCAGACGCGGCTCGGATCCCGCATTGCTGGGCCTCTGGCGTAGGCCGGTGGCTACAGCTCCGATTCAACCCCTAGCCT…
X.82787961.82787962.318.Insertion.1-6-7.A	TAATGGAAATGAAAAATTGAAAGGACAAATTTTAGAGGAGTTGTAAAGGAAGAATTGGCATGACCTGGTACATAAATCAGGGAAGGGTCAAGAGATAAAGATCTGAGTTTGTAAGTCAGCATAATGCAGAATGACATGGTACCTTTGACCGTAAAAGGAAGTTTGTGAGAAGGAGGTAGTTTTGGAGGGAATATATGTTTTTTTGTTTGTTTGTTTGTTTGTTTTTTGTCTTTTTGTCTTTTGTTGTTGTTGTTGTTGTTGTTGTTGCTATTTCTTGGGCCGCTCCCACGGCATATGGAGGTTCCCAGGCTAGGGGTCGAATCGGAGCTGTAGCCACCGGCCTACGCCAGAGCCACAGCAACCCGGGATCCGAGCCGCGTCTGCAACCTACACCACAGC…
X.82848409.82848423.403.Insertion.1-6-7.A	CACTGATACTTTATGTAATGTTACCTATTTTATTATTACAGCCTCAGTTGAGACTTTTTTTTTTAGCCATATTTTTTCATACCATAGAATATTATACAGCAATAAAATGTATAAATTATTAGTTCCTTGCGTCAGAATGGGTGAATTTCACAAATAATAATGTCGAGTGAAAGAAATCAGACACAAAAGAATACATTTTTTTGTGTGTGTGTTTATTTTGTTTTTTATTAAAGTATAGTTGATTTACAATGTTGTGCCAATTTCTTTTTTTTTTTTTTTTTTTTGTCTTTTGTCTTTTTGTTGTTGTTGCTGTTGTTGTTGTTGCTATTTCTTGGGCCGCTCCCGCGGCATATGGAGGTTCCCAGGCTAGGGGTTGAATCGAAGCTGTAGCCACCGGCC…
X.82850303.82850304.304.Insertion.1-6-7.A	TCAACCTAATACTATAGTGGTTAAGAGAGTGGACTCTGAGCCTAGATTGCCTAGTTTAGAATCTAGACTCTGCCACACTCGTGGTGTGTGACCTTGAGCAAGTTTATTTAATCTATCTGTGTCTCAGTTTTTTTATCTGTAAAATAGGGGTGATGATATCACCTTCTTTTTAGGGTTGTTATAAGAATTATATGAATTAGGAGTTCCCGTCGTGGCGCAGTGGTTAACGAATCCGACTAGGAACCATGAGGTTGCGGGTTCGGTCCCTGCCCTTGCTCAGTGGGTTAACGATCCGGCGTTGCCGTGAGCTGTGGTGTAGGTTGCAGACGCGGCTCGGATCCCGCGTTGCTGTGGCTCTGGCGTAGGCCAGCGGCTACAGCTCCGATTCAACCCCTAGCC…
X.83038529.83038542.280.Insertion.1-6-7.A	ATCTTCCTTTTAAAAACTGGAAAAATCTTGTACAGCTTGATTTTTATTATGTTCTATCATATGAGCCATTTCTTTCATATACTGCTCTGCTGTTGAAATTGTTTTTAATTAAAAATTTATTAAGGTATAGTTGATTTACAATTTTCTATCAACTTCTGCTGTACAGTGAAGTGACCTAGTCATTCATAAAAAAATTTTTTTTGTCTTTTTGTTGTTGTTGTTGTTGCTATTTCTTGGGCCACTCCCGCGGCATATGGAGGTTCCCAGGCTAGGGGTCTAATCGGAGCTGTAGCCACCGGCCTACGCCAGAGCCACAGCAACGCAGGATCCGAGCCGCGTCTGCAACCTACACCACAGCTCACGGCAACGCCGGATCGTTAACCCACTGAGCAAGGGCAG…
X.83358279.83358280.104.Insertion.1-6-7.A	CCATCATTGTCACTGCAGTGACTCAGGTCACTCCTGTGGCACAGGTTCAATCTCTGGCCCGGGAACTTCCACATGCCAAAAACAAAAACAAACTAACAAATAAAATTTCCCTGAAAGTCATCATAGAGTTCAGGTCTTATGAGCACAAGCAGGCAGTTCTCCTTGCTTGGCATCCTGCAAATAAATGCTGTACTTTTCTTTTTTTTTTTTATACATTAGATCCTCTCACTTTATTCATCTTATAACTAAAAGTTTGGAACTTTTTACCATATTCTTTTTTTTTTTTAAATGCTGTACTTTTCTTCACCAACAACACAGAGTCTGGCTTTGCTGTGTGACAGGTGAGTGGACCCAAATTCTGTTCAGTAACACTCTTGCAACTAGTTTACCATTGTGTGC…
X.83423452.83423453.202.Insertion.1-6-7.A	GATCCGAGCCTCATCTGCGAACTATACCACAGCTCATGGCAATACCAGATACTTAATCCTCCTCATGGTTCCTAGTAGGGTTCATTAATCACTGAGCCACGAAGGGAATTCCCTACATTACTGTCTTTACCCTGGTATTAACTAGCTATATAACTAAGAACATATCACAACCTTTCAGATTTCCATTTGTGAAGTTTCTTTTGTACTTGATGATATACAGGTTGATGATATGTGGGTTGATGATAATGGGAAAAAGTTGTATTTTAGATAGAATACATACAGAAGCAAAATTTTGAAGGGAGTACTTACAGAAGGACCCAAATAAATTAGTTCTTTCCAAATGATAAGCCTATCAGGAAACACAAAAGATTATTTGAAATACTAAGCAGCTATATAGTT…
X.83784876.83784889.209.Insertion.1-6-7.A	AAAGCAAAAAATAAAATAAAATAAGTTGGAAGAGATTTATTATTTTTCTGAAAAAGTAGACGTCAGAGAAAGGAAATTTACCAATGATAAGAGGATACTATGTAATGATAAATGGGTCAAATCAAAGAAGACAAAATTATCCTTAATGGGTATGCCCCTAAGAAAACAGTGTCAAAATATGGGAGGTAAAAGCTAGTAGAGGAGTTCCCGTCGTGGCGCAGTGGTTAACGAATCCGACTAGGAACCATGAGGTTGCGGGTTCGGTTCCTGCCCTTGCTCAGTGGGTTAACGATCCGGTGTTGCCGTGAGCTGTGGTGTAGGTTGCAGACGCGGCTCGGATCCCGCGTTGCTGTGGCCCTGGCATAGGCCGGTGGCTACAGCTCCGATTCAACCCCTAGC…
X.83832309.83832323.305.Insertion.1-6-7.A	GTATCTCTTTAAGATGTTTATTTCTGTTCCTTTGGACATGTACACAGAAGTGATATTGATGGTCATATGGCAGTTCTATTTTTATTTTTTCAAAGAAACTCCATACTGTTTTGCATAGTGGCTGAAGCAATTTACATTCCCATCAACAGTGTGTAAGCATTCCCTTTTCGCCACATCCTCACCAATGTTATCTTTTTTTTTTTTTTTTTTGTCTTTTTGTCTTTTTGTCTTTTGTTGTTGTTGTTGTTGCTATTTCTTGGGCCGCTCCCGCGGCATATGGAGGTTCCCAGGCTAGGGGTCGAATCGGAGCTGTAGCCGCCAGCCTACACCAAAGCCACAGCAACGCAGGATCCGAGCCGCGTCTGCGACCTACACCACAGCTCACGGCAACGCCGGATC…
X.84002907.84002908.798.Insertion.1-6-7.A	ATAAACAGTCCATTTTAAGCTGATAGCAACTAAACTTTTATTGCATACAAAAGTTCAACAATTTTATTCCCCCTTTTATATTTTTGATGTCACAGTTCAACAACAAATATGTCACCTTTTTTATTGTGTATTTGTTAATAAATTATAGTACTTAGTTATTTTTAATACTCTTTTCTTTTGCCCTTATACTATAGTTAATTGGTTAATATCACATGCTGTTACAGAATTAGAGTTTTCTAAATATGACTATATATTTACTTTTGCTAACGTGTTGTATACTTTCATATAATTTTATGTTACTGATTAGCATCTTTCTTTTCTTCGCAGCTTGAAGAACTTCTTTCAACATTTGTTGTGAGTCAGGTCTAGGAGTGATGAACTCCCTCAGCTTCCATTTGT…
X.84025833.84025849.357.Insertion.1-6-7.A	GGTATTAGGTATCTATCTGCCCGTCTACTTTTTCCTTTGGTTTTCTAAATACTGTTATTTTCTTGAACTCAAACTTTTACATTTAACTATTTTAGCTTATTACTTTGATTCATAGTGTGTGTGGTGAATTTTACTTTGACATTCAGAAGACAACTTTATTTCCAGTCATGCATGAACTGAAATCACTTTTTACTCTTCTTTTTTTTTTTTTTTTTTTTTTTTTTGTCTTTTTGCTAGTTCTTTGGGCTGCTCCCGTGGCATATGGAGGTTCCCAGGCTAGGGGTCGAATCGGAGCTGTAGCCACTAGCCTACGCCAGAGCCACAGCAACGCGGGATCCGAGCCACGTCTGCAACCTACACCACAGCTCACGGCAATGCCGGATCCTTAACCCACTGAGC…
X.84614006.84614007.273.Insertion.1-6-7.A	CATCCTGCCTCCCTCTCTCTATTCTTTTCCTCCCTCTCTCCCTGAAGCTTTCTTCATGTCTACTCTCTCCATATCCCTTCCTGTTTCTATTTATTTATTTTCTTTTTTTGGCTGCCCCAAGGCATATGGAGTTCCCAGGCCACGGATCAGATCCAAGCCAAAGTTGTGACCTCTGAGCAGCTGTAGAAATGCAGGATACTGGAGTTCCCGTCGTGTCGCAGTGGTTAACGAATCCGACTAAGAACCATGAGGTTGCGGGTTCGGTCCCTGCGCTTGCTCAGTGGGTTAACGATCCGGCGTTGCTGTGAGCTGTGGTGTAGGTCGCAGACGTGGCTCGGATCCCACGTTGCTGTGGCTCTGGCGGAGGCCAGTGGCTACAGCTCCAATTCGCCCCCTAGC…
X.84753064.84753068.355.Insertion.1-6-7.A	CCCAAAGTTTAGAGCAGGAACAGAGAATTTACATTTCTAACAAGTTTCCAGGTGAGGCTAAAGCTTACTCTTAGCGTAACCACACTTTAATAACCATTGGTTCAGATTATAGTGACTATCACTAAGAGCTCTGTATAGCTTCCTTCCAGGCTCCTCTATTTTGTGGTAGCAGTGAGGGGGGACTGTGGGGAGGAGAAAATAGGGGCAACCGAAGGAAGTTTTGGACTTCTGGTACCACTGCCAGCACTAATACCATTTGTTATCTTTCTCCTTATGTAAGCCTTAGAAACACTTCTAACAAATTTACTGGAATTCCATAGGCAAATTGAAATAATAGCAAGAAGATCATGACATGAACTTTCCTAACAAATTGGATTGATTGGAGTTCCCGTCGTGGCA…
X.85176394.85176395.246.Insertion.1-6-7.A	GTACAGTGTTTGTTGTAGCCAGAAAGGTACATCTGTCTAAATCCCAGAGTTCAGTGAGCCAGCCTGTTTGGCTCATATCCTTAGCTATTCCCCCTAAACTAGACCTAAACTACACCCCTAAACTAGAACTAAAAGCAATGTTTTGTACCATCTGCTCTACAATCAATTGCTTCAGAACTTGCATAGGGAACAAAGTGCAATTTCTTCTCCCCCCTCAAAATCTCAACTCCCAAACTGCTTGGGCTCCCACACTCCGAAAGTATACACAAAATATAGGGTTTTTTCTCTCTCTCTCTCTCTCTCTCTCTCTCTCTCTCTCTCTCTCTCTCTCTTTATGGCCACATCTGCCCCATATGGAAGTTACCAGGCTAGGGGTCGAATCAGAGCTCCAGCTGCCGG…
X.85198302.85198303.303.Insertion.1-6-7.A	ACAAGTTAACAAGGGGGTTGGCTGTAGACCATCAGCAAATCCAAAGTAGATGATCAATAATGATACTGAAAAAACATTGGGCCAGGACCTTATGTGTATCATCTCATTTAATCACCTTGCAATTTTATAAGGCTGATACTGTTATCATTCCTAGTCTGCAGAAGAAACTAAGGCCTAGAGCAATGGTCCTCAAATTTTTTTTTTCATTTTTTTTTTGTATTTTGTCTTTTTTGTTGTTGTTGTTGTTGTTGTTGCTATTTCTTGGGCCGCTCCCGCGGCATATGGAGGTTCCCAGGCTAGGGGTCGAATCGGAGCTGTAGCCACCGGCCTACACCAGAGCCACAGCAACGCGGGATCTGAGCCGCGTCTGCAGCCTACACCACAGCTCACGGCAACGCC…
X.85562770.85562784.271.Insertion.1-6-7.A	GACAAACAAACAAACAAACAAACAAAAAATTTCAAAAAAAAATAAAATACCACTTCAAGAAAAAGAGATAACCCTTGGAGTTCAGAGCACTTCTCTATTTATAGCATAGTGCTGGACAAAAGAGATTCTTAATAAATATGTTGTCTTATCAACATATATGTTGATTTTCCATGTTTGGCCTTTTTCCTCTTTCTTTTTTTTTTTTTTTAAATTTTATTTTCCCACTGTACAGCAAGGGGGTCAGGTTATCCTTACATGTATACATTACAATTACAGTTTTTCCCCCACCATTTCTTCTGTTGCAACATGAGTATCTAGACATAGTTCTCAATGCTATTCAGCGGGATCTCCTTGTAAATCTATTCTAGGTTGTGACTGATAAGCCCAAGCTCCCGATCC…
X.85602367.85602368.159.Insertion.1-6-7.A	CCTTACAGGTCCAATTTGTGGTGTTCATGACTTAGCTGAACAACACACGTTGCGGCATGTGAGCTACTCAGTCTTTGCCCGTGCTGTGTCTCCTTACTACCCTATCCTTTCACATTCAGTGACATGCATTCACTGCTAGGAGTTGGATTAACTGTTGAACAGTCTCCGAGTATAAAGGGTCTTCTCTACCATTCTGGTATCAGGAGACAGGACTAGTTCATCTCAAGTAGTGAAAATAACACAGGGAACTGCAGTTAAAAAAAAAAAAAAAGACCTGAGTTTGAATCTCAGCTCTACTCTAAACTAGCTGTAGAAGTTCCCATCATGGCACAACAGAAACAAATCCGACTAGCAACCATGAGGTTGCAGGTTCAATCCCTGGCCTTTCTCAGTGGGTTA…
X.85693812.85693813.323.Insertion.1-6-7.A	GCAAGGTTGTGAGATACAAGAACAACACAGAAAATCCAATTTTATTTCTATATGACAGCAATGAAATGTCCAAAAATACAATTAAGAAATTTAACAAAATAGATGTAATATTTGTATGCTAAAAAGTACAAAATATTGTTAAAAGAAATTAAGACCTCAAAAATCAGAAAGTAGTCCTTTGTAAATGGATTGGAAGTTTTTTTTTTTTTTTTTTTTTTTTGTCTTTTGTCTTTTTTTTGTTGTTGTTGTTGTTGTTGTTGCTATTTCTTGGGCCGCTCCCGCGGCATATGGAGGTTCCCAGGCTAGGGGTTGAATCGGAGCTGTAGCCACCAGCCTACGCCAGAGCCACAGCAACTCGGGATCGGGGCCACGTCTGCAACCTACACCACAGCTCACGGC…
X.85735308.85735312.405.Insertion.1-6-7.A	CAAAAAAATCTGAAGACCTAAGTACTCTTATTATTCCCAATGTACAGGTGTGGAAACTGGGATCCAGGGTCACACAGTTAGAAGGTGGTGAAGCTGAGATGTGAACGAAGGTAGTCTGAGTCTGTTGCCCAATCTCTTAACCTCTGGGCTTTTAAATTTCCATCCCAAATGCTTTTAAAGAAGTAAGCCCACACACAGGAATCTGAGTCAAGGACTTAGATACTAGTTCTTGTTCAGCCATTACAATCCAGGCACATTGTTTAATCTCTTCCCACCACACTTTCAATGGTTCTGAATTGCCTCTTGGGTAAAATCTAAGTTCCTTAGTCCGGCATTCAATACCCCTATTCAATTCTGCTTTGTTTACTGATTTGGGTTTGCTTTTTGTGTTTTTTTGTT…
X.86024830.86024844.294.Insertion.1-6-7.A	ATGACTGCAAAGCCTTCTCCCCAGTTGTGGTTGCTAAGCGTTTGAAATTCATTTTTCTTACCTGTCAGAGACCCTGTGTTGATTACTTAGGAATTGTTTATTCTGGGCAGCTCTTGTAGCAACCTCAAATCATGTGAAACATGTACATATGCCAACACAAACATTGGTAACTCTATGTCTCATGTCCCAGACTTATTTTTTTTTTCTTTGTCTTTTTGCCTTTTGTTGTTGTTGTTGTTGCTATGTCTTGGGCCGCTCCCGCGGCATATGGAGGTTCCCAGGCTAGGGGTTGAATCGGAGCTGTAGCCAGCGGCCTACGCCAGAGCCACAGCAATGCCAGATCCAAGCTGCGTCTGCAACCTATACCACAGCTCACGGCAACGCCGGATCGTTAACCCA…
X.86139245.86139246.1880.Insertion.1-6-7.A	AACACAACATGTATAGGATTTGTATGTTGAAAACTACAAAATACTAATGAGGAAAACCAAGAATACTATATAAATGGGGATAAATCACCTGTTCTTAGATTGGAAGACTCAACATAGTAAATATATCAATTCTCCCCCAAAAAGATTTTTAAGTATAATGTGATTTCTTTCCTAATCTTAGCCAGGTATTTTTCATAGATGGGCTTATTCTAAATTTCGTATGAAAAGGCACAGTACCTAAAATAGTGAAACCAATCTTGACAAAGAAGAATTAATTGGGAGGAATCTCTCTACCTAAAATGTCTTATTATATAGTAACACTTATCAAGGAAGCATGGTGTTTGCAGAGAGGTAGGTACAAAGATCAATGGAAAAGATATAAAACCCAGAAAAAAAGCC…
X.86386955.86386967.305.Insertion.1-6-7.A	AGAAATAAAAGGGGTGATCAGGAAATTTTGTCATTGGTGGCGCTAGGTTCTGGAGCCCTTTTTTACAGAATCAATACATGAATGACATACAAGCTGACATTTTATCTTTCTGCTTCCTAAGACTCAGGCCAGGTAATCAGGATATGGTTTCTACCACGGATGATCAGAGAATAGAGTACACACAGTATGAACTGACTCTTTTTTTTTTTTTTTTTTTTTTTTGTCTTTTTGTTGTTGTTGTTGTTGTTGCTATTTCTTGGGCCGCTCCCTCGGCATATGGAGGTTCCCAGGCTAGGGGTCAAATCGGAGCTGTAGCCACCAGTCTACGCCAGAGCCACAGCAACGCGGGATCCGAGCCGCGTCTGCAACCTACACCACAGCTCACGGCAACGCCGGATC…
X.86494251.86494263.298.Insertion.1-6-7.A	TTTTCTTTTGCTGCCCAAATCCCAATGTGACACCCCACTTAATTTTATCTTGATATTTTCTCTATTCTCTGCCTTCTTGTTTTCCCCCACTTTTCCTTTGCTTTATCTCTCTCTTTTTTTTCCTCTGAATGACTCTTCTATGAGAATGGGGAACATGTCTGTATAAAAGAAGAAAAGGAAAATGAACAAAACTTACTCGTGGGAGTTCCCGTCGTGGCGCAGTGGTTAACGAATCCGACTAGGAACCATGAGGTTGCGGGTTCGGTCCCTGCCCTTGCTCGGTGGGTTAACGATCCGGCGTTGCCGTGAGCTGTGGTGTAGGTTGCAGACGCAGCTCGGATCCCGCGTTGCTGTGGCTCTGGCATAGGCCGGTGGCTACAGCTCCGATTCAACCCCTAG…
X.89388841.89388850.3392.Insertion.1-6-7.A	AATTTTGACTAGAGTTAGTAAGGCCCTAGAGTCAGGAGCAGATTGTATCAGCATAATAATCAAAGCTGGAGAACCAGAATCCAACAACCTTTCCCTCAAAATCTTTCCAATTCCCAGTTTGAGTTGAGATGAACAGAGGACAGCTGACACCTCTAGACTTCAATGACTGATACTAAAAGCAGGAAAGAATAGCAGTTTCTCTTCAGAATTAGAGATACTCCCATCCTACAGATAAACCATAATAATTATAATATGATGAATTTAGGCAGCAGACAATCAAGAATGAGTCAGTGATTTTCTTCTTCTACTGAGTATTAAAATAAAAGGAATCAAATATTTATTAAGCACCTAACACCCACCAGACACTTACTTTATCCTCATCATAAAAACCTCCTAGGC…
X.89713783.89713796.397.Insertion.1-6-7.A	CACCACCCATATGCAGCTGCATCCTGAAGGAGACCAGATCCTTAAAGGTCTTCTGCATCATCAAAAAAAAAGAATGATGGGTTTGGGTGTGGTTCCAATTTTTTTTTTTTTGAAAATTATGAATGTTATGTATCAGCTCAGTAATTCTCCCCCAAGTGAAGGGCATTCAGAATTATCTGAGGGTTGGGGGAGTGCTTTTTTTTTTTTTTTTTTTTTTGTTTTTTTTTTTTTTTTTTTTTTTTTTTTTTTTTTTTTTTTTTTTTTTTAGGTATAGTTGATTTACAATACTATGTAAGTTTCAAGTGTACAACATACAAAAATTTTGATTTGCAATTTTTTTTTTTGTCTGTCTTGGGCCGCTCCCACGGCATATGGAGGGTCCCAGGCTAGGGTTGAATC…
X.94820403.94820415.275.Insertion.1-6-7.A	AACATCACTTTAACTGCATGTCAAAAATGATTAAACTTTGGATGACTGTTTTGTGTGAACACAGCTAACACTGGACGATTTGAAGATGTGTTCATGCTTTCAATCAAATGGAATGCCATTTAGTTCATTGTTACTATGTCAATTATTTACTAAATAATCCTCTGGCCACTTAAAAAATTTTCCAATTAAGATCCAGGTTACTGGAGTTCCCGTCGTGGCGCAGTGGTTAACGAATCCGACTAGGAACCATGAGGTTGCGGGTTCGGTCCCTGCCCTTGCTCAGTGGGTTAACGATCCGGCGTTGCCGTGAGCTGTGGTGTAGATTGCAGACGCGGCTCGGATCCTGCGTTGCTGTGGCTCTGGCGTAGGCTAGTGGCTACAGCTCTGATTCAACCCCTA…
X.101302370.101302385.299.Insertion.1-6-7.A	CAAATTGGAGCTACAGCTGCAGGCCTACACCACAGCTCATGGCAATGCAGGATCCTTAACCCACTCAGCAAGGCCAGGGATTGAACTCTCATCCTCATGGATCCTAGTAGGGTTTGTTACCACTTAGCCACGATGGGAACTCATCGGGGGACATTTTCAAGTGGTACATCTTCTGGCCTTACATAATAAAGGCATACTGGGGAGTTCCCGTCGTGGCGCAGTGGTTAACGAATCCGACTAGGAACCATGAGGTTGCGGGTTCGATCCCTGCCCTTGCTCAGTGGGTTAACAATCCGGCGTTGCCGTGAGCTGTGGTGTAGGTTGCAGACGCGGCTCGGATCCCGCGTTGCTGTGGCTCTGGCGTAGGCCAGTGGCTACAGCTCCGATTCACCCCCTAGC…
X.109481602.109481615.313.Insertion.1-6-7.A	TGAATTTAATTCATGCTACTGAATCGTACACTTAAAATGGCTAAAAACCACCCCACTCCTAGGCATATACCTGGAAAAAACCATGATTCAAAGGGATACATGCACCCCGATGTTCACTGCAGCACTAGTCACAATAGCCAAGACATGGAAACAACTAAATGTCCATCAACAGAGGAGTGAATTAAGAAAGTGTGGTACATGGAGTTCCCGTCGTGGCGTAGTGGTTAACGAATCCGACTAGGAACCATGAGGTTGCGGGTTCGGTCCCTGCCCTTGCTCGGTGGGTTAACGATCCGGCGTTGCCGTGAGCTGTGGTGTAGGTTGCAGATGCGGCTCGGATCCCACGTTGCTGTGGCTCTGGCGTAGGCCGGTGGCTACAGCTCCGATTCAACCCCTAGC…
X.116241228.116241243.294.Insertion.1-6-7.A	ACTGGCCTACACCAGAGCCACAGCAACGTAGGATCCGAGCAGTATCTGCAACCTACACCACAGCTCACGGCAACACCAGATTCTCAACCCACTGAGCAAGGCCAGGGATCAAACCTGCAACCTCATGATTCCTAGTCAGATTCATCAACAACTGCACCACGACGGGAACTCCAACGTAGCTCTTAATAAAACTATAATAGGGAGTTCCCGTTGTGGCGCAGTGGTTAACGAATCCAACTAGGAACCATGAGGTTGCGGGTTCGGTCCCTGCCCTTGCTCAGTGGGTGAACGATCCGGCGTTGCCGTGAGCTGTGGTGTAGGTTGCAGACGCGGCTCGGATCCCGAGTTGCTGTGGCTCTGGCGTAGGCCAGGGGCTACAGCTCCAATAAGAGCCCTAGC…
X.118709349.118709371.281.Insertion.1-6-7.A	CCCCATGAGACTGAATATTAACAAATCTGCTAATCCTTTTGGTTGCATGTGTTGCTTTTGCTTTGTGAAAATAATCCTCTATTTTGGCTCTGCCTCTGACACATTGGGTAGTTTCTGCAAGTACTCTAATCTCTAATTATTGTTCTGAGATATGGTGCGTGGTTTTCTTCACCCTCATTACCTGCAAATTCTTTTTTTTTTTTTTTTTTTTTTTTTTTTTGTCTTTTTTTTGCTATTTCTTGGGCCGCTCTCGCGGCATATGGAGGTTCCCAGGCTAGGGGTCCAATCGGAGCTGTAGCCACCGGCCTACGCCAGAGCCACAGCAACGCGGGATCCGAGCCGCGTCTGCAACCTACACCACAGCTCACGGCAACGCCGGATCGTCAACCCACTGAGCAA…
X.118860078.118860090.288.Insertion.1-6-7.A	AGACTGTCCAGTTTACGTGGAAAGAAGCCATATGTGTGGAGAAAGAGAGAGAGAGACAGAGAGTTAGGAAGATAGATTGATCCCAGTGGAAGCCTTTCCTCTCCTTTGAGCAGCTGGTATTTTGGTGACTTAGGGCTTCAATGAATATAACAGAATCTGTTGGCTATAACCAAAGTGCGTAGCTATTAAAATCAGCATGGGAGTTCCCGTAGTGGCGCAGTGGTTAACGAATCCGACTAGGAACCATGAGGTTGCGGGTTCGGTCCCTGCCCTTGCTCAGTGGGTTAACGATCCGGCGTTGCCGTGAGCTGTGGTGTAGGTTGCAGACGCGGCTTGGATCCAGCGTTGCTGTGGCTCTGGCATAGGCCGGTGGCTACAGCTCCGATTCAACCCCTAGCC…
X.119602632.119602633.180.Insertion.1-6-7.A	AAGTAAAGGATACACCAAGAATGAGGGGGAAATGGGATGCAAGAAACAACAAATCCCTACTGAAACACATAGCCAAAATAATCGTGAGAAAGAAAAATGGAGTGGGAGGAGTCATGCTTACTGACTTCAGACTATACTACAAAGCTGTAGTAATCAAAATAGTATGGTACTGGCATAAAACACACATAGATCAATCAAACAAGATAGAAAGGCCAGAAATAAACACACACTTATATAGTCAGTGAATCTATGACAAAGGAGGCAAGCATATACAATGGAGAAATGACAGTCTCTTCAATAAGTGGTACTGGGAAAACTGGATAGATACATGTAAAAGAATGAAATTAGAACATTCTTCCAGACCATATACAAAAATAAACTCAAAATGGATTAAAGACC…
X.10700683.10700791.102.Deletion.1-6-7.A	AATTCTAAGCATTTTGCTAAGGGTAAAGGCCTGCTGTAGCCTAAAGGGAATGGAAATGATGGAGCATGTCCAGTTGTCTGGTGAATAAGCCATTCCTTAGTGAAAAAAGTAGGAGGTACTTCAGGAAAATTACTGATTCTGAGGTTGCCAACTATCAAAAGTGGAGATAGTAGTGATAATAATAATAGTAACAATAATAATAATAATAACAATAATAATAATAACAATAATAACAATAATAATAATAATAATAGTAACAATAATAACAACAATAATAATAGTAACAATAATAATAGTAACAATGATAACATAGAATGCCAATTATATGTCTGGCATTTAAAAAATTTATAGATATTCCCTCCTTTAATCTTTATGACGTCCTTTTTCACCTTGCTATTA…
X.15133563.15133870.307.Deletion.1-6-7.A	CGTCTTTGCATAGTTTGCTACTACCATAGACTAACCAAGTGTCCTGGTTCGGGTTCCCTCAGAAGCTGACCCGAAGACAAGCATTTGAGAGCAGCTTTATTTGGAAGGCGAATGCAAACCCAGGAGAATTGGGAAGGGAAGGAGAGACCACTAAGACAGCGAAGCAAGAGTAGGTCCAGCCTGCAGAAGTGGAGAGGCTGGAGTTCCCGTCATGGCGCAGTGGTTAACGAATCCGACTAGGAACCATGAGGTTGCGGGTTCGGTCCCTGCCCTTGCTCAGTGGGTTAACGATCCGGTGTTGCCGTGAGCTGTGGTGTAGGTTGCAGACGCGGCGGCTCGGATCCCGCGTTGCTGTGGCTCTGGCGTAGGCCGGTGGCTACAGCTCCGATTCAACCCCTA…
X.15211087.15211353.266.Deletion.1-6-7.A	TAGCTGCGTAACAAATTCCCCCAATACGTAATGGTTTAAAACTGCAAACATTTAGTATCTCACAGCTTCTATGGATCAGAAATGTGAGTGCAGCTTAGCTGGGTGATTCTGGCTTAAGGTCTCTCATGAGCTGACAGTTAAGCTATTGTTCAGAGCTGCTGTCATCTGTTAGGTTGTCTGAGACTGGCAGACCCATTTCTTTTTTTTTTTTTTTTGCTATTTCTTTGGGCCGCTTCCGTGGCATGTGGAGGTTCCCAGGCTAGGGGTCTATTCGGAGCTGTAGCCACCGGCCTACGCCAGAGCCACAGCAACACAGGATCCGAACTGCGTCTGCAACCTACACCACAGCTCACGGCAACGCCGGATCGTCAACCCACTGAGCAAGGGCAGGGACCGAAC…
X.25045692.25046537.858.Deletion.1-6-7.A	TGTATACATATATGTGTAACTGGGTCCCCATGCTGTACAGTGGAAAAAAAGTGTGTTAGGGGAAATAATAATAAAAAATAAATTTAAAAAATGGACTAGTTGAATCAGTATTTCAGGCCATATTTCGTTAAAACTGAGTTTAAAAATAGACTAGTTGAATCAGTATTTCAGATCATGTTTCGTAAAGCACTTTTTTTTTTTAATTTTCCCACTGTACAGCAAGGGGATCAGGTTATCCTTACATGTATACATTGCAATTACATTTTTCCCCCACCCTTTCTTCTGTTGCAACATGAGTATCTAGACATAGTTCTCAATGCTATTCAGCAGGATCTCCTTGTAAATCTATTCTAGGTTGTGTCTGATAAGCCCAAGCTCCCGATCCCTCCCACTCCCTCC…
X.43497182.43498917.1728.Deletion.1-6-7.A	AAAATACTCTTCATGTTATGTTTAGAGCTGGTGTGAAGTGCTGCTTATTTTGTGTAATGTTTTTGTGTCTGGTAACTTTGCTTCTACATCCTTCTGGATTTTCTACATACCCAATCATACTGTATGCAAATAATGACAGTTTTACTACTTCTTTTTGAATCTTTATTTCTTGTTCTTACCTTATGACACTGGCCAGACCCTTTTAGTATGGTGTTGACCAGAAGTGATGATAGTGGACATCCTTGTTATATTCCTGACCTCAAAGGAAAAACTTTCAGTATTTCACTATGATGTGTAATGTAAATTTTTATTAGACCTCTTATATTAGATTTATGGAAGTGCCTTTTTATTCCTAGTTTGCTTTTTTTTTTTTTGTCTTTTTGCCATTTTCTTGGGTCG…
X.58028249.58028558.309.Deletion.1-6-7.A	GCTTTGTGTGCCTGGAATTTTTAGGTCTTCTGCATCCTCACTATGGCCCTCCAGTGCCCAGTGGTGTTCCCATTAGCACAAGAGGAATCAGGGTGCGGTCAGAGATAACATTGGGGACCAGAAATATTCCCTTAAGAGTTTGCAACAGGTGGACCTAGTCCCAAACAAACAACCAAATTGTAGAATTTCTACCCATCTTTTTTTTTTTTTGTCTTTTGTCTTTTGTCTTTTGTTGTTGTTGTTGTTGTTATTGTTGCTATTTCTTGGGCCGCTCCCGCGGCATATGGAAGTTCCCAGGCTAGGGGTTGAATCGGAGCTGTAGCCACCGGCCTACGCCAGAGCCACAGCAACGCGGGATCCAAGCCGCGTCTGCAACCTACACCACAGCTCACAGCAACG…
X.58155750.58156065.270.Deletion.1-6-7.A	AGGAACTATATGTAATATTTTGTCATAAACTATAAAGGAAAATAATCTGAAAAAGAATATAGATATAAAGAATATATATACATATATAGACAATATATATACATATACACATATGTAACTGAATCTCTTTGCTGTACACCTGAAACTAAGACAACATTGTAAATCAACTAACTATTCTTCAGTTAAAAAAGGATAGGCGGGAGTTCCCGTCGTGGCGCAGTGGTTAACGAATCCGACTAGGAACCATGAGGTCGCGGGTTCGGTCCCTGCCCTTGCTCAGTGGGTTAACGATCTGGCGTTGCCGTGAGCTGTGGTGTAGGTTGCAGACGCGGCTCGGATCCCGCGTTGCTGTGGCTCTGGCATAGGCCGATGGCTACAGCTCCGATAGACCCCTAGCCT…
X.58252466.58252783.317.Deletion.1-6-7.A	TAGGCCAGGGATTGAACCCATGCCACAGCAGTGACCATACCAGATCCTTAACCCTCTGTGCCACCAGAGAACTCCCAGAAAGTTATTTTTGAGACAATTGGGTAAAACTTAACAGTGACTGTTAAGTATTAGATGGTATTATGAAATTGTAAATTAGTCAACTTTGATAATGGTATGGTGGCTATTTAAGAAAAGGTCCCGGAGTTCCCGTCGTGGCGCAGTGGTTAATGAATCCGACTAGGAACCATGAGGTTGCGGGTTCGGTCCCTGCCCTTGCTCAGTGGGTTAACGATCCGGCGTTGCCGTGAGCTGTGGTGTAGGTTGCAGACGCGGCTCGGATCCCGCGTTGCTGTGGCTCTGGCGTAGGCCGGTGGCTACAGCTCCGATTCAACCCCTAGC…
X.58528690.58528960.270.Deletion.1-6-7.A	TTGGATACATCATTTGATCATTTGTAAATACCTTCTCCCATTCAGTAGGTTGTCTTCTTCTTCTTTTTTTTTTTTTTCCTTGGGCTGCCCACGGCATGTGAAAGTTCCCAGGCCAGGGATTCAATCCATGTCACAGTAGTGACCTGGGCTGCTACAGGGACAATGCCAGATACTTAACCTGCTGTGAAACAAGGGAATTCCCGGTGATCTTTTCATTTCATTTATGGTTTCCTTTGCTGTGCAGAAGTTTTTTAGTTTGATGTTAATCTCATTTGTTTACTTTTGCTTTTGTTTCCCTTACCCGTGGAGACAGCTAAAAAGATACTGTAAGACTGATGTCAAAGAGTGTACTGCCAGTGTTTTCTTCAAGGAGTTTTATGGTTTCACTTCTCACGTTCA…
X.59281659.59281941.282.Deletion.1-6-7.A	AAATAAGCAATATCTAATTCTTATACCTCTGTAGTGTAAGACATAAACCTCCCTCTTATTACTTGGGAGTATTATCTTAGATTTCACAGTACCTGAAATAATAGCTGGCACATATAAGGCAATTAATATTTGTTTATTCATTCGTAAACATATATAGCCCATTGGTACTTATGTGGTGCTTTAGTTTACAAAGCACTTTATTTTTTTTTGTTGTTTTTTTTTTCTTTTTGTCTTTTAGGGCTGCACCAGCAGCATATGGAGGTTCCCAGGCTAGGGGTTGAATTGGAGCTGTAACTGCTGGCCTACGCCACAGGCACAACAACGAGGGATCTGAGCCGCATCTACGACCTACACCACAGCTCACGGCAACACCAGATCCTTAACCCACTGAGCGAGGCC…
X.59298341.59298625.284.Deletion.1-6-7.A	AAAAAAGCACATTAAAAGTCCCTTGTACCCTCTGTTATAATACAATTCAAGTAGGAGGGCATGTAATCTGGACTAAGAGGTGAGACTGTATAGGCAGTTAAGTACATTTACAGTCCCAAGTACACTCTGCAGTCATGAAAAGTTAGATGGGAATGGGGTCCTAGATAACATAAGGGACTATAGTGCCACTTAAGCACTTTGGTTTTTTTGTTTTTTTTGGTTTTTTTTGTCTTTTTTTTTAGGGCCACACCTGTGGCATATGAAGTTCCCAGGCTAGGGGTCGAATTGGAGCTACAGCTGCCAGCCTACACCACAGCCACAGCAATGCCAGATCCGAGCAGCGTCTGCGACCTACACCACAGCCCAGGGCAACGCTGGATCCTGAACCCACTGAGCAAG…
X.59304365.59304492.127.Deletion.1-6-7.A	TATTTAAGCTCATTAAGCTAGTTACCTTAGATATTCTGTGGTAATGCAAATTGTATAGGACTGGATGGGAATCCAGACAAACAGAAGGGACTGTAGCTGCAATAAAGCCCATTAACAGTCCCAGATACCCTCTGCAGTCATGAAAAGGGAGTTAGTGGAAATGGAGTTCTACATAAACATAAGTGACTATAGCTGCTTTTTTTTTTTTTTTTTTTTTTCCCACTGTACAGCAAGGGGGTCAGGTTATCCTTACATGTATACATTGCAATTACAGTTTTTCCCCCACCCTTTCTTCTGTTGCAACATGAGTATCTTATAGCTGCTTTTAAGTACAGTAAGTAACAGTACCTTGTACTCTGTGGTTTTGCAAAGGGAATTATGTGGGAATGGGATCCTAGG…
X.59385848.59386117.268.Deletion.1-6-7.A	CAGGGATTGAACCGCATCTTCATAGATACTAATCAGGTTTGTAACCTGCTCAACCACTACAGGAACTCCCTGGTTTCTCATTGTTAATTTAATTTGCATTTCCCTAATGACAAATGATGTGGAGCATCTTTTTATATGCTTATTCACCATTTATTTATCTTTGGTGGTATGTGTCTGTTCAGGTATTTTGCACATTTTTTTTTTCTCTTAAAACTGATCTGCTTTTTATTTTTTATTTATTTTTTTATTTTCCCACTGTACAGCAAGGGGGTCAGGTTATCCTTAGATGTATACATTGCAGTTACAGTTTTTTCCCCCACCCTTTCTTCTGTTGCGACATGAGTATCTAGACATAGTTCTCAATGCTATTCAGCAAGATCTCCTTGTAAATCTATTCTA…
X.60034254.60034566.312.Deletion.1-6-7.A	AACCCCAGTGTGATCATGAGAAAAACAGACTAACACAAATTGAGGGACATTCCACAAAACATCTAAGCAGTATTCTACAAAAATGTTAAAGTTATTAAAAACAAGCAAAAACCGGGAATCTGCCACAGAGCAGTCCAAGGACACATAATGATTAAATGCAATGTTGGATTGGATCCTAGCATTAAAAAAAATGAACATTAGGAGTTCCCGTCGTGGCGCAGTGGTTAACGAATCCGACTAGGAACCATGAGGTTGCGGGTTCGGTCCCTGCCCTTGCTCAGTGGGTTAATGATCCGGAGTTGCCGTGAGCTGTGGTGTAGGTTGCAGACGCGGCTCGGATCCCGCGTTGCTGTGGCTCTGGCGTAGGCTGGTGGCTACAGCTCTGATTCAACCCCTAGC…
X.60408862.60409156.294.Deletion.1-6-7.A	TTACAATTGCAGAGTTTCTCTCCAAGGGGCAAGTAGCTCCAGCCCTACATCATACTCCGCAGCCTGAGGGGCCTGCACCAAGAAGAGGAGTTCCCAAAACACTTGGCTTTGAAGCCAACAGGGCTTACTTTCAGGGGGCAGAGGGTTGTGGGAAGTAGAGATTCCACTCTTAAAGCGTGCACACAAAAATCACATATGCTGGGAGTTCCCATCCTGGCGCAGTGGTTAACGAATCCGACTAGGAACCATGAGGTTGCGGGTTCGGTCCCTGCCCTTGCTTAGTGGGTTAACGATCCGGCGTTGCCGTGAGCTGTGGTGTAGGTTGCAGACGCGGCTCGGATCCCGCGTTGCTGTGGCTCTGGCATAGGCCGGTGGCTACAGCTCCGATTCAACCCCTAG…
X.61312038.61312846.808.Deletion.1-6-7.A	TTTTTAAAAAGGAATTGAGTAAGACACTTGATTTGTTTCATGTCACTACTCTTTCACAGAATAATGTGGAGAGCTTTCCTTGAAAACATATAAAAGCAAAGCTGCTGCCACTGGAGATAAAAGATTACATTTGGACAAACTATATAATGAAAATCTGGGAGGAAAAGCTAGAGGGTTACTTTGGGGAATAAGGACATTGATTATAAGAGAAATGCAAATCAAAACTACCATGAGATACCACCTCACACCAGTCAGAATGGCCATCATTAATCAGTCCACAAATAACAAGTGCTGGAGGGGCTGTGGAGAAAAGGGAACCCTCCTGCACTGCTGGTGGGAATGTAAACTGGTACAGCCACTATGGAGAACAGTTTGGAGATACCTTAGAAATCTATACAT…
X.61547458.61547756.298.Deletion.1-6-7.A	TTGCAACCAAAGAGATTGCCTTTCTTCTCTGGGCCCTAGAGTTGGGGGTGGGGAAATTGGTAGGTAATCCAACTTTTTTGCAGATTTCTCAAACTCTAGCTACAAATCACCTAGGGGAGAAAAAAAAAAGACTGCTCTTTTAACCTTGGTTTTTCCTTGTCCAGAAGAGGAGTGTATCATGCTATAATACTTTCTCTTTTTTTTTTTTTTTTTTTTGTCTTTTGTTGTTGTTGTTGTTGTTGCTATTTCTTGGGCCGCTCCCGCGGCATATGGAGGTTCCCAGGCTACGGGTTGAATCGGAGCTGTAGCCACCGGCCTACGCCAGAGCCACAGCAACGCGGGATCCGAGCCGCGTCTGCAACCCACACCACAGCTCACGGCAACGCCGGATCGTCAACC…
X.61624866.61625174.308.Deletion.1-6-7.A	AATATTAGTATTGAAGTACACACTAAGGAGTTCCCTTGTGGCACAGCAGGTAAGGATTCAGTGTTGTCAATGCATTGGCTTGGGTAGCTAATGTGGCAGAGAATTGATCCCTGGCTTGGGAACTTCCACATATAGCAGGCATGACCAAACAAATAAAGTACACGCAAAACCAAATAAAATTAAAATATGAACTATTATTTAAATAGTGCTTCTGGAGTTCCCGTCGTGGCGCAGTGGTTAACGAATCCGACTAGGAACCATGAGGTTGCGGGTTCGGTCCCTGCCCTTGCTCAGTGGGTTAACGATCTGGCGTTGCCGTGAGCTGTGGTGTAGGTTGCAGACGCGGCTCGGATCCCGCGTTGCTGTGGCTCTGGCGTAGGCCGGTGGCTACAGCTCCGA…
X.61768813.61769166.353.Deletion.1-6-7.A	ACCATGAGGTTGCGGGTTCGGTCCCTGCCCTTGCTCAGTGGGTTAAAGATCTGGCGTTGCCGTGAGCTGTGGTGTAGGTTGCAGACGCGGCTCGGATCCCGCGATGCTGTGGCTCTGGCGTAGGCTGGCAGCTACAGCTCCCATTAGACCCCTAGCCTGGGAACCTCCATATGCCGCGGGAGCGACCCAAGAAATAGCAATAGCAACAACAACAACAACAAAAAGACAAAAGACAAAAAAAAAAAAAAAGAAATTAATGAGGGGACGTCACTACTTATAAGAAATAAAAAGATTATAAATATAATTAACAGGAGTTCCCGTCGTGGCGCAGTGGTTAACGAATCCGACTAGGAACCATGAGGTTACGGGTTCGATCTCTGCCCTTGCTCAGTGGGTTGA…
X.61795674.61795952.278.Deletion.1-6-7.A	ACCAAAAAAAAATGATGTTATTAGCTGAGGATTTGTCATATATGGCCTTTATTATGTTGAGGTAGTTTACCACAACGCCCTCTTTCTGGGGAGTTTTTATCAAAAATGGGTCAAACACTTAAATTTGTCAAACACTTTTCCTGCATCTAGTGAGATGACCACAAAGTTTCCATTCTTCAGTTTGTTAATGTGGTGTATCAAGCTGACTCAGGGGAGTTCCCGTGGTGGCGCAGTGGTTAACGAATCCGACTAGGAACCATGAGGTTGCGGGTTCGGTCCCTGCCCTTGCTCAGTGGGTTAACGATCCGACGTTGCCGTGAGCTGTGGTGTAGGTCGCAGACGCGGCTCGGATCCAGCGTTGCTGTGGCTCTGGCGTAGGCTGGTGGCTACAGCTCCGAT…
X.61887034.61887318.284.Deletion.1-6-7.A	AGACATGTTTCCTTGAAAACTCCATCTTGTCCTTCCTTCCTTTATCCCATCTTCCTTCTTGGAAAAACAGTCACAGTGCTGGTAAATGACTTAAGCTTAAGAACAAAGACCTAAAGGCATAAGTGACTTAAGCTTAAGAACTGTTATGTGCCTAGAGGTCAGAGTAAAAGCTTAACCCTTTACCACCTAAGTGGCTTTTTTTTTTTTTTTTTTTTTTGTCTTTTTTTGCTATTTTTTTGGCCGCTCCCACGGCATATGGAGGTTCCCAGGCTAGGGGGTCTAATCGGAGCTGTGGCCACCAGCCTACACCAGAGCCACAGCAGCGTAGGATCCGAGCCGTGTCTGCAACCTACACCACAGCTCACGGCAACGCCGGATCGTTAACCCACTGAGCAAGGG…
X.62060417.62060709.292.Deletion.1-6-7.A	CCAATTTTCCCCTCCCCCAACAAACCAGATTTTCTATTTCTCTTTGGCAATAGATTACATTTAGCTGAAGCAAAAAGATTTTTCCTAGTTGCTCTATACCCTTCCCTCATTACTGAGACTTTCCCATGATGCAGTCATCTGAATTATTTGGTACCCACAAAGCCCAGAGTATAACCACTCTATATAAAAAGCTTAGATTAGGAGTTCCCGTCGTGGCGCAGTGGTTAGCGAATCCGACTAGGAACCATGAGGTTGCGGGTTCGGTCCCTGCCCTTGCTCAGTGGGTTAACGATCCGGCGTTGCCGTGAGCTGTGGTGTAGGTTGCAGACGCGGCTCGGATCCCGCGTTGCTGTGGCTCTGGCGTAGGCCGGTGGCTACAGCTCCGATTCAACCCCTAGC…
X.62159977.62160276.299.Deletion.1-6-7.A	GTAAATAAAGTATTTATTAAGAGAGAAGCTACGTGCAGAGAACGCACAGATGGACTCTGGTGGGGGTGTCAAAGAGAGACAGAGAGAAAGAGAGAGAATCATGTACTTTGGTGGTGGTTTAAATCATTTGTATGGGGTCAGTCTCTCTGGGCTTCCACTGGCCAATCATCTTGCTTTGTCTGGCCTTGAGTCCATATTTGTTTTGTTTTGTTTTGTTTTGTTTTGTTTTGTTTTTGTCTTTTTGCTGTTTCTTGGGCCGCTCCCGCGGCATATGGAGGTTCCCAGGCTAGGGGTCGAATCGGAGCTGTAGCCACCGGCCTACGCCAGAGCCACAGCAACACGGGATCCGAGCCACGTCTGCAACCTCCACCACAGCTCACGGCAACGCCGGATCGTTAA…
X.62583362.62584136.773.Deletion.1-6-7.A	ACTTTAAAACAAAGGCCATAAAGAAAAAGAATGACACTATTCAATGAAAACAGGATTGATTCAAGAAGAGGCTATTACAATCATCAATGTATATATACCCAATGTAGGAGCAAACAAATAATACAACAAATACTAACAGACATAAAAGGAGAAATTGATGGGAATACAATAGTAATACGAGACTTTAACAACCCATTCACATCAATGGATACATCCTCTAGACAGAAAATCAATAAGGCAACAGAGATACTAAAGGACACAATAGAAAATTGGACAATATTTTCAGGACATTACATCCAAAAAAAATCAGAATATACATTCTTTTCAAGGGATATTGGAACATTCTTAGGAAGTAACCACATACTGCATCACAAAAATAACCTCACCAAATCTAAGAGT…
X.62616387.62616865.477.Deletion.1-6-7.A	AAAACAATCTTGAAAAAGTAAAGCAGTTCTGGAGGAATCAGCCTCCCAGGCTTCAGAATATACTACATAATCAAAATGGTATGATATTGGCACAAAAAAACAGAACTATTAATCAGTGGACCATAATCAAAAGTCCAGAGATTAAACCCATGTACCTATGGTCAACTAATCTATGACAAATGAGGCAAGAATATACAGTAGAAAAAAAGTCTCTTCCATAAGTGGTGCTGAGAAAACTGGGCAGCTACATGTAGAAAAATGAAATTAGAAAATTCTCTAACACCTTACACAAAGATAAACTCAAAATGAAGAGCTTATTTTAACATATCATGCAAGGAAAGTCTATTGGCACCATATTCCCTCAAATTTTTGATCTCTTTCTTTTTTTTCCTCCTTCAC…
X.62979142.62986720.7592.Deletion.1-6-7.A	ACAAAGTTTGTGTACACTATTGAAATCAATTTGGTATTAATTTGAACTTGATGTTAATTGTAATCCCAAGGGAAATCATGAAGAAAATAACAAGTATATATGAAAAAAATAAGAAAAAATCATAATAATATCTTACAAAATATCCATTAAATAAAAAAGAGATTGGTAATGGAGGAATAAATGATTAAAAATACATCAGAGGGACAAGATGGCGGAGGAGTAGGAGGACACGCTCGCCCTCTCCCACAAACACAACAAAAAAAGCACATCTACAGAATAAATGACTCGCACAGAACAGCAACCAATCGCTGGCAGAGGAACCTAAACTCCAATAACGGCAAGAAATTCGTGACATTATTGGGCAGAACGGGAGAAAAGAGGAGAGTGAGAGATGGTGAA…
X.63192808.63193237.389.Deletion.1-6-7.A	CAATTTTGTTTTCCCTTTCAAAGAACCGGCTCTTCGTTTTATTGATTTTTTCTATTTTTTAAAAATCTCTATTTTATTTCATTTCTGATCTTTACAATTTCCTTTCTTATGCTGTCTTTAGGTTTTGTTTGTTCTGTTTCTAACTCTTTTAGGCGGTATGTTAGGTTGTTGATTTGAGATTATTATTATTATTATTATTATTATTATTATTATTATTATTTTTAGGAAAGCCACTATCACTATGAACTTCCCTCTAAGAATTGCTTCTGTGGCATCTTGTAGATTTTGAGTGGTTGTCTTTTCATTGTCATTTATCTTGAGGTATTTTAAATTTCCTTTTTGATTTCCTCATTGACACATTTGTTTTTTAGTAGCATTTTTTTTTCAGTTTCCATATAG…
X.63499594.63499923.329.Deletion.1-6-7.A	ACTCAGTTCAACACATAAAATAATTCTTCCCCTGCCAGAAGTTTCTTTGTGTTCCCTCTCAGTAAGTATATGCCTCAAGAGATAATCATAATTTTTTATTGTAACTTGAGTCATACAGTATGTATTATTTTTCTAATGATATGTTTTTGAGATTCAGTCATTTTGTTCTGTACTATTTGATTAATATTAATATATCATGTGGAGTTCCCGTCGTGGCGCAGTGGTTAACGAATCCGACTAGGAACCATGAGGTTGCGGGTTCGGTCCCTGCCCTTGCTCAGTGGGTTAACGATCCGGCGTTGCCGTGAGCTGTGGTGTAGGTTGCAGACGCGGCTCGGATCCCGCGTTGCTGTGGCTCTGGCGTAGGCCGGTGGCTACAGCTCCGATTCGACCCCTAGC…
X.63510744.63510968.216.Deletion.1-6-7.A	CTAGGTATTTCATTCGATGGCATATAATTGCTCATAGTAATCTTTTATGATCCTATGTATTTCTGTAGTATCAGCTGTAATATTGCCTCTTTCACTTCTGATTTTATTTGAGACTTCTCTTTTTTTGTCTTAGTCTAGTTAAATGGTTGTCTATTTTGTTTATCTTCAAACAACCAACTTCTTGTTTTATTGATTTTTTTTTATTATTTTCCCACTGTACAGCAAGGGGGTCAGGTTATCCTTACATGTATACAGTGCAATTACAGTTTTTTCCCCCACCCTTTCTTCTGTTGCAACATGAGTATCTAGACATAGTTCTCAATGCTATTCAGCAGGATCTCCTTGTAAATATCTATTCTAGGTTGTGTCTGATAAGCCCAAGCTCCCGATCCCTCCCAC…
X.64255056.64255680.624.Deletion.1-6-7.A	ATTTTAACCCAAATCTTTCAAGTTAAGATATTCCTAGAGTTATCATATGAAATTACATCTGAAATTTATACCTATATATACCACAACCACCAATGATAAACACGTTGTAGAGTGAAAACCATAGTTGGTATTAGATCCTTCCTCCTATTTAGAATCATTAAGAAGTAAACCCCCCATCCCCCAAAAAAGAAGTAAAAGCAACTCCAAATCATCCATTTAATAGAGCTCTTTTGATGGCTCGAGGAAAGAGCAGGGGCCTATAGGAGGACCTTAGCTTTCATTCTTCAATGGAAAACCATATGACTCTCTCAAGGGACAGAACAGAAAATCCACAGCCACTGGCTTCATCTCTACATAGCTGGAAATATCTTGGAAATACATAGCTAATTTGTGACATGG…
X.64416970.64418034.1064.Deletion.1-6-7.A	TGATTAGAGAAATGCAAATCAAAACTACCATGAGATACCACCTCACAGCAGTCAGAATGGTCATCACTAATAAGGCCAAAAATAACAAATGCTGGAGAGGGTGTGGAGAAAAGGGAACCCTCCTGCACTGTTGGTGGGAATGTAAGCTGGTACAGCCGCTATGGAGAACAGTATGGAGGTACCTTAGAAATCTAAACAGGACCTTTTATCTTCTTTTTTTAAGTTTGGAGGCATCTGAGGCCCCTCAGACCCCGAAGTGCAGGCTGGGAGGAGGTGAGATCCACTGGGCAGGCTCTGACCTTCTTCCCGGGCAGCAGCGGCTTCGTCCCCGAGCCAGGATTCTTCCTTAGCCCCGCGGCCCAGATGCAGCCCCAGGAGAGCAGCGTCCAGTACAGCCGG…
X.64577804.64578101.297.Deletion.1-6-7.A	TTAGTAAAGGTGTAAAGAAAATCAGCTGATGGAAAAGGAGTCCTTATGCGTTAGCAGAAAGTCAGTGATGCTCTTCTATGGTAACATGGAAAATAGGAAATATATGTAATAAAATTGATGATCTATCTTTATATAGATATATACAGGCAAAATATTGAAAGCACCTTCTGTGTCTTTTCACTGAATATAAAAACATCTGGGGAGTTCCCGTCGTGGCGCAGTGGTTAACGAATCCAACTAGGAACCATGAGGTTGCGGGTTCGGTCCCTGCCCTTGCTCAGTGGGTTAACGATCCGGCGTTGCCGTGAGCTGTGGTGTAGGTTGCAGACGCGGCTCGGATCCCGCGTTGCTGTGGCTCTGGCGTAGGCCGGTGGCTACAGCTCCGATTCAACCCCTAGT…
X.65875004.65875258.254.Deletion.1-6-7.A	TTGCTAAAGTCCTCCACTATTATTGTGTTACAGTCAATTTCTCCTTTTATGGCTCTTCATAATTGCCTTATATATTGTGCTGCTCCTATGTTGGGTGCATATATATCTACAATTGTTATTTCTTCTGTATCGATCCTTTAATCATTATGTAATGTCCTTTTTCTCTTGTAACCTTGCTTATTTTAAAATCCATTTTATCTTTTTTTTTGTCTTTTTGCTATTTCTTGGGCTGCCCCTGCAGCATGTGGAGGTTCCCAGGCTAGGGGTCGAATGGGAGCCATAGCCACAGCAACGCAGGATCCAAGCCGCATCTGCAACCTACACCATAGCTCACAGCAACACCAGATCGTTAACCCACTGAGCAAGGGGAGGGACCGAACCCGCAACCTCATGTTTCCT…
X.66058205.66060262.2037.Deletion.1-6-7.A	TTTAAAATTGCACCGCAAAAATTCAAATAGCTGGGAATAAACCTAACCAAGGTGGTAAAGTACTTGTATGCCAAAAACTGTAAAAGAATAATCAAGGAAATTAAAGAAGATGTAAAAAAATGGAAAGATAGTCCATGCTCCTGGTTTAGAAAAATTAATCTTGTAAAATTGACCATACTACCCAAAGCAATCTACAGATTCAATGCAATCCCTATCAAATGACCCATGACATTTTTCTCAGAACTAGAACACACATCCCAAAATTTATATGGAACCACAAACGACCAAGAACTGCCAAAGCAATTCTGAGGAACAAAAACCAAGCAAGAGGCATAACTATCCCAGACTTCAGGCAATATTACAAAGCCACAGTCATCAATACAGTGTGGCACTGGTACC…
X.66597140.66597429.289.Deletion.1-6-7.A	TTAATCTCCTGTTTCTTTGTACAGCTCTCAAAACATTTTTTCTTAAAAATTGGATATTTAGATATTATTTGGCAATATAATATGGTAACTATGGACATCATAAATCTCCCACAATTTCTTATCATTTTTTTTCCTTTAGTTGTTATTGTTGCTGCTTGGAGTGACATTCCTACATAACTTCTGTGAAGTCAGTATATTTATTTTTTATTTATTTATTTTTTTTGTCTTTTTGCCATTTCTTGGGCCGCTCCTGCGGCATCTGGAGGTTCCCGGGCTAGGGGTCGAATCGGAGCTGTAGCTGCCAGCCTACACCAGAGCCACAGCAACGCAGGATCCGAGCCGCGTCTGCGACCTACACCACAGCTCACGGCAACGCCGGATCGTTAACCCACTGAGCAA…
X.66653084.66653445.355.Deletion.1-6-7.A	TGAGGTTTGTTAAGAAAAATAAGTTTAGATTTACTAATATTTATATGTAATTAAGAATTGAGTTACAGTTCACTAGTTGATATGTTATCTAGAAATTTAAACAAGTGTTTAAATTTTGATATTGCCATTTTTCTTTGCATACTTTAAAACTAATAGAATTTTTTCAGGTTCTGAGTATGTTTTTAGGTTATTAAAATCTTGAAGTTGCTACCCTGGACATAAGAATGTGATATCATCAAAGAGGAAAAATAATCCTGGAAAATAGCCTTGCCTGTCCCAGGTTTTAAAAATTGACTGAGTAGCCATCTTCATCAGTATGCAGTCTTCATAAATAAATTATACTTAACTGAATTATAAAAATATATGTTTAAATTTTGTTAGAACTGAAAGAATATTTAC…
X.67103251.67103560.309.Deletion.1-6-7.A	TACATTATTTTTCTTTATGTGGTAGGATACATTCTTTTTATTTTATGCCTGTGTCCATGTCTTTTGGGATTTGATGAATCATTTTTTGTTTTTGATATGTTTGGCATTTTGAAAATATGTTAAATGCTTCCTATATCTGCATCCTTTAGAATATAGTCATATAGACTCAAACACATCTAAAAAAGAGTGTAGATTTTCTTTTTTTTTTTTTGTCTTTTTTTTGTCTTTTGTTGTTGTTGTTGTTGTTGTTGCTATTTCTTGGGCCGCTCCCACGGCATATGGAGGTTCCCAGGCTAGGGATTGAACCGGAGCTGTAGCCACCGGCCTACGCCAGAGCCACAGCAACGCGGGATCCGAGCCGCGTCTGCAACCTACACCACAGCTCACGGCAACGCCAGA…
X.67418401.67418784.383.Deletion.1-6-7.A	ATTAATAGTAAATATTAACTACTATGTACTGAAAGCCCACTATGCTCCAGTTGTATCCTCTTAATGAGTTCATTTAGCTCTCAAAACACCTTGTAAAAATTTATATTTTCTGTATTTTATAAATGAGGAACCTGAACCTGGAAAAAGTTCAGTGATTTCCCCAAGACCTAACAGATAACTAAATGAAAGCTCTAGAATTAAAACCATGTCTGGGGAGTTCCCGTCGTGGCGCAGTGGTTAACGAATCCAACTAGGAACCATGAGGTTGCGGGTTCGGTCCCTGCCCTTCCTCAGTGGGTTAACGATCCGGCGTTGCCGTGAGCTGTGGTGTAGGTTGCAGACGCAGCTCGGATCCCGCGTTGCTGTGGCTCTGGCGTAGGCCGGTGGCTACAGCTCCGA…
X.67625927.67626048.121.Deletion.1-6-7.A	ATTATATAATTACATGTGTATCTTCATAAGACATAGACTACTGTTTTTGTGTGCATGCGCTAACCAATTTCCTTACCAGCTGGATCTGTTCTCCCCCTACTTAAAAAAAAAAAAACCTTATGAATAACATTTATTACAAGTGCTAATACTACATTACATGCTTCCAATAAAAGAATCAAAACATGTCATACAACAAGTCTTTTTTTTTTTTTTTTATTTTCCCACTGTACAGCAAGGGGGTCAGGTTATCCTTAGATGTATACATTGTAGTTACAGTTTTTTCCCCACCCTTTCTTCTGTTGCGACATGAGTATCTAGATTTTTTTATAATCAAGTGGAATGGGATGGAAATACTATAAAACTAGATTGTGATGATCACTGTACAACTATAAATGTAAT…
X.68155808.68156106.298.Deletion.1-6-7.A	GTGTATTTTTCATTTCAGTTATTGTATTTTTTATTCTGTTTGTTCTTTATATTTTCTAATTCTTTGTTTAAAACTTCTAATTTATTACTCTTTGCATGCATTCTCCTCTCTAGTTCTTTGATCATATTTACCCTCATTACTCTGAACTCTTTCTTGTGTAGATTGACTATATCCATGTGACTTAAATCTTCTAGAGTTTTTTTTTTTTTTTTTTTTTGTCTTTTTGTCTTTTGTTGTTGTTGTTGCTATTTCTTGGGCCGCTCCCGCGGCATATGGAGGTTCCCAGGCTAGGGGTTGAATCGGAGCTGTAGCCACCGGCCTACGCCAGAGCCACAGCAACACGGGATCCGAGCCGCGTCTGCAACCTACACCACAGCTCATGGCAACGCCGGATCCTTA…
X.68777878.68778152.274.Deletion.1-6-7.A	GGGTTCCTCCATACCTGGTGTAGGTCCTGGTGATTCAAGGTTTCCACACATAGAAAGCTACAACTATCTCTTTTTCATTTACTTTGCCTTTTGTTTTCTTTTTCCTGCTTCTATAATTTGAAGTGCAAAGAAAATTATGTCAGGCCTTAAACCGGAAGTCTTTTGATTACCTAGAGACCTCAGTGGCTAATGTTTTTTCTTTTTTTTTTTTTTTTTTATTATTTTCCCACTGTACAGCAAGGGGGTCAGGTCATCCTTAGATGTATACATTGCAGTTACAGTTTTTTCCCCCACCCTTTCTTCTGTTGCAACATGAGTATCTAGACATAGTTCTCAATGCTATTCAGCAGGATCTCCTTATAAATCTATTCTAGGTTGTGTCTGATAAGCCCAAGCTCC…
X.68790292.68790605.313.Deletion.1-6-7.A	TTTTAAGGACTTTTGTGATTGCAATGGATCTGCTTAAATAGTCCAGAATAATCTCCATATTTTAAGGTGAATTGATTAGCAACCATAATTCGATATATGACCTTAATTCCCTTTCACAGGTTTGGGGGATTAGGCCGTGGGCATCTTTGAGAGCACCATTCTACCTACAACAGTCACTTTTAAAATCAATTTGCATTTTCCGGAGTTCCCGTCGTGGCGCAGTGGTTAACGAATCCGACTAGGAACCATGAGGTCGCAGGTTCGGTCCCTGCCGTTGCTCAGTGGGTTAACGATCCGGCGTTGCCGTGAGCTGTGGTGTGGTGTAGGTTGCAGACGCGGCTCGGATCCCGCGTTGCTGTGGCTCTGGCGTAGGCCGGTGGCTACAGCTCCGATTCGACC…
X.68990239.68990544.305.Deletion.1-6-7.A	CTCAGTATGAGTCTCTAGTTCCATCCATGTTGCTGCAAATGGCATTATTTTGTTCTTTTTATGGCTGAGTAGTATTCCATTGTGTATATATACCACATTTCCCTAATCCAATCATCTGTGGAAGGACATTTAGGTTGTTTCCATGTCTCGGCTATTGTGAATAGTACTGCAATAAAGCTGCAGGTGCATGTGTCTTTTTTTTTTTTTTTTTTTTTTTTTCTTTTGTCTTTTGTTGTTGTTGTTGTTGTTGCTATTTCTTGGGCCGCTCCCGCGGCATATGGAGGTTCCCAGGCTAGGGGTTGAATCGGAGCTGTAGCCACCGGCCTACGCCAGAGCCACAGCAACACTGGATCCGAGCCGCGTCTGCAACCCACGCCACAGCTCACGGCAACGCCGGAT…
X.68994966.68996786.1820.Deletion.1-6-7.A	AAGATAAATACCATATGATATCACTTATATCTGGAATATAATAAATGGCACAAATGAACGTTTCCACAGAAAAGAAAATCATGGACTTGGAGAACAGATTTGTGATTGCCAAGGGGGAGGGGGAGGAAGTGGGGTGGTTGAGGAGCTTGGGGTTAACAGATACAAACTATTGCCTTTGGAATGGATTAGCAATCAGATCCTGCTGTGTAGCACTGGGAACTATGTCTAGACACTTAGGATGGCGCATGACAATGTGCAAAAATAGAATGTGTACATGTATGTGTAACTGGGTCACCATGCTGTACAGTAGAAAAAAATGGGGTAATAACTATTAAAAAATAATAATGAAATAAAATAAAATAAAATAAAATAATAAAGGCAGGATGGATAACCCTGGTT…
X.70213509.70213819.310.Deletion.1-6-7.A	CAGATGATGGCATAAATGTAGATGATATTTACATATTTTAAAAATCAGTACATTTATTATATAAAGCCTATTTTCTTTAATACTTTTCCACACATAAGGTATTATTTCTCTCTGGAATAATTCATAGAACTAATGAATGTTTCCATAGTGTTATGAGCTATGCTTTCTTCATCATTATGGAGAATTTTACCCTTATTTCTTTTTTTTTTTTTTTTTTTTTTGTCTTTTGTCTTTTTGTTGTTGTTGTTATTGTTGCTATTTCTTGGGCCGCTCCCGCGGCATATGGAGGTTCCCAGGCTAGGGGTCGAATCAGAGCTGTAGCCACCGGCCTACGCCAGAGCCACAGCAACACGGGATCCGAGCCGCGTCTGCAACTTACACCACAGCTTACGGCAACGC…
X.70252849.70253130.281.Deletion.1-6-7.A	CTGCCAGTGATTGTTCTGTTCAAATGATCTGTTTCTTCTTGATTCAGTCTTGAGAAGCTGTATATTTCTATAAATTTGTCCATTTCTTCTAGGTTGTCCAATTTGTTCGTATATAATTGTAGCATTGTCTTATGGTTGTTTTTGTATCACTGTGATATCAGTTGTTATCTCTCTTCTTTCATTTCTCATTTTCTTTTTTTTTTTTTTTTTGTCTTTTTGCTATTTCTTTGGGCCGCTCTCACGGCATATGGAGGTTCCCAGGCTAGGGGTCAAATCGGAGCTGTAGCCACTGGCCTACGCCAGAGCCACAGCAACATGGGATCTGAGCCACGTCTGCAACCTACACCACAGCTCATGGCAACGCTGGATCCTTAACCCACTGAGCAAGGGCAGGGACCG…
X.71864430.71864763.333.Deletion.1-6-7.A	TAGAGTCTTGGGATCCCAAATCAGTTTCCCTTCTTATCAATTTTCACAGTGGTCTTTGGTTGCCTCTTTTACCATTTTCAGTGTTTATAGTGATGGTTAGTGGAGAGAAGCAAGAAAAAGATTAGTTTAAGCTACCTTGTCCCATTGAGAAGTCTTATACCATATAATTTTAAGTTATGACAAATGGAATACAGTGAAGTTATGCAACTCATTCTAAGTCAAGCAGGAAGTTAATAACAGTTAAGACTAGATTCTATGTCACTTGACATTGATCTCTTTGGCTTATCTAGCATATAACTTAAATAAATCATGCATTTTTTGCGTAGGTAGCTTAAATAAACTCAGAGAAGAAATTAAGGTTTAACCTTACATAAATTCTATTTTGATGTTTTCGCTCTG…
X.72192917.72193088.171.Deletion.1-6-7.A	TCCGCTGGTCTCCCAGACACTTAAAACCTACCTAGCCATCTGTAATTGCCATCTGTACCTGCCTGCCTGTCTTCCTTTTTCTTCCTTCCTCCCCTCCCTCTCTCTCTTTCTTTCTTTTTCTTTCTTTCTTTCTTTCTTTCTTTCTTTCTTTCTTTCTTTCTTTCTTTCTTTCTTTCTTTCTTTCTTTCTTTTTCTTTCTCTCTTTCTCTCTTTCTCTCTTTCTCTCTTTCTTTCTTTCTTTCTTTCTTTTCTTTCTTTCTTTCTTTCTTTCTTTCTTTCTTTCTTTCTTTCTTTCTTTCTTTTCTTTCTCTTTTTCTTTTTTTATTCTCTTTTATTTCCCCTTCCCTTCTTTCCTTTTCCTTTTCTCTCTCCCTACTCCTCTGTTCAGAGCCCTCTGTG…
X.72197343.72198839.1487.Deletion.1-6-7.A	CATTGAGTGGCCTGTCAATAAAATCCTTGCCAGACCTGGGAATGAGCATTCTTATTACCATGGTACAATGCCTCCCAAAACTATGGTTGAATTTATGACCATGGGGAGCCCTGTGAATTGGAAATTGACATTTTCCATCTGCCTCAGTATGGATTAAATCATGAACTGTGGCAGCTTCTGACCCTCAACCTCTCCTGAAAGGAATTCAGGTCAGCAATCAGGAATGAGGCACTCTGTGCTCTGGAAAACTCATTGCACCAGCCTTTTAGATAGTTAGATATTTTCAGGTAAAGATTTTCATGAGCCCAAATTCTTGCATCTTCTTATGTATAGGGAAATTTTAAGATCATTAGCAGTAACATCTACCTTAGCCATTTAGGAGATAAATAAATTTAAAAG…
X.72494512.72500622.6108.Deletion.1-6-7.A	GTAACTAAAATTTTATATGCCAGAAGGAATCAAGAGAAGATTACATGGTACAGAGAAATGGATAATACAGAAATTACCCAAGCTGAGAAGAAAAAAGAAAGAATTTTTTTTTTTTAATTAGGGTAGTTTAAGAGACCTCTAGGAGAGCACCAAGGGTACAGATTTTGGCATCACAGGGGTTCCAGAAGGAAAAGAGAAAGACAAAAATCAGATAAGTATTTTAAGAAATAATAGATGAAACTTCCCTAACCTGGGAAAGGAAATAGACATCCAGATACAGAAAGTACAGAGAGTTCCAAATGAGATCAACTGAAAAGGGGCAATATCAAGACATGTTATAATTAAAATGACAAAATTTAAAGAGAGAATTTTAAAAGCAGCAAGAGGAAAGTAACTAGT…
X.72743116.72745108.1991.Deletion.1-6-7.A	ACAATCCAAAAATTTATATAGAACCACAAAAGACCCCAAATTGCCAAAGAAATCCAGAGTAGCAAAAAACAAGCAGGAGGCATAACTTTTCCAGACTTCAGACAGTATTACAAAGCTACAGTAATCAAGACGGTGTGGTACTGGTACCAAAACTGACAGACAGACCAATGGAACAAAGTAGAGAACCCAGAAATAAACCAAGACATCCATGGTCAATTAATCTTAGACAAAGGAAATGAAACTATAAAACAGGAAAATGACAGTCTCTTCAGTAAGTGGTGCTAGGAAATCTGGACACCCACAAGTAAACCAATGAAAGTGAAACACACCCTCACACCATGCACAAAAATAAACTCAAATGGCTTAAAGACTTAAATTTAAGACAAGATGCCATCAAAT…
X.73618557.73618842.285.Deletion.1-6-7.A	CTCTTCGCAGTTGTGGTAGGTAGGACAAACTTTTGAAACACTGCTCTAAATTTATTCTCACTAGTTTCTCCTATAAAGAAACTAGTAGAGTCTATTTCATAGAAATATTTTTGCTTAGATCTAGAATTAAAAATTTTCCAAATATTTTGTCCATTTCTTAAATATATCAGGTATATTTAAGACATTAAGAATTTGTAAGAGGAGTTCCCGTCGTGGCGCAGTGGTTAATGAATCCGACTAGGAACCATGAGGTTGCGGGTTCGGTCCCTGCCCTTGCTCAGTGGGTTAATGATCCGGCGTTGCCGTGAGCTGTGGTGTAGGTTGCAGACGCGGCTCGGATCCCACGTTGCTGTGGCTCTGGCATAGGCCAGTAGCTACAGCTCCAATTAGACCCCTAGC…
X.73654641.73654873.224.Deletion.1-6-7.A	CTGAGATAAAAAGCCTGAGGCTTCAAAGCCATTTTATCTCTCTTGAGTTTATTTGCCTCATTTAATCTTAAAATTTTATTTTGTATAGGGGTGATTTTAGACTCCCGATAACATTTTAAAACCTCAAAATACCAATCAAAACAGTTTTAGAAATTTTGAGCTCTGTTTGTTCAATTTGGTTTAAAGGAAAGTAAATATGGCCTGATGGGAGGGGGAGGGAGTGGGAGGGATCGGGAGCTTGGGCTTATCAGTCACAACCTAGAATAGATTTACAAGGAGATCCCGCTGAATAGCATTGAGAACTATGTCTAGATACTCATGTTGCAACAGAAGAAAGGGTGGGGGGAAAAACTGTAATTGCAATGTATACATGTAAGGATAACCTGACCCCCTTGCTGT…
X.74042248.74042419.171.Deletion.1-6-7.A	GGTTCCTCAGAAATCTAGATACAGAACCACCATATGATCCAGCAATCCTACTCCTGGGCATATATCTGGACAAAACTACAATTCAAAAAGATACATGTACCAGTATGTTCACAGCAGCACTATTTGCAAAAGCCAAGACATGAAAATGACATAAATGCCCTTTGACAGATGAATGAATTAAAAAGATGTACATATACTCATATGACCCCACAATCCCACTCTTGGGCACCTATCCGGACAAAACTCTACTTAAAAGAGACACATGCACCCGCATGTTCATTGCAGCACTATTCACAATAGCCAGGACATGGAAACAACCCAAATGTCCATCGACAGATGATTGGATTCGGAAGAGGTGGTACATATACTCAATGGAATACTACTCAGCCATAAAAAAGA…
X.74525367.74525691.324.Deletion.1-6-7.A	TATTTGTTTACTGAGGTTGTGAAAACATACAGAGGCTGTAGATACTTACAAGTTTATGTTCTGCTTTGATTTCCAGAGGGGAAATATATATAAGGGCTTTGACATATGAGCTCTTTATTAATTTTTAGTCACGCCAAAAAATAATTTTCCAATTTTTACCAAATTGCCCAATTATCATTTTTAATCAAAGTAACCTATTAGGAGTTCCCGTCGTGGCGCGGTGGTTAACGAATCCGACTAGGAACCATGAGGTTGCGGGTTCGGTCCCTGCCCTTGCTCAGTGGGTTAACGATCTGGCGTTGCCGTGAGCTGTGGTGTAGGTTGCAGACGCGGCTCGGATCCCGCGTTGCTGTGGCTCTGGCGTAGGCCGGTGGCTACAGCTCCGATTCGACCCCTAGC…
X.74690416.74690727.311.Deletion.1-6-7.A	CATACATTAGTATCCTAATGCTATTTTCAAATTCTTATGCTCAGCTACCAGAAAAGAGGAAATTACCAAAACAAAACAAAACCTAGGATAAGTTTTGGAATGAGGAGACAGCTCATCTGAACAGCTGAAGATAACTTCTTGTTATTAGGCAGTGTGCAATGATCCTTTCAGATATTTACAGATAAACATATTGGTTTTCTTTTTTTTTTTTTTTTTTTTTTTTTTTGTCTTTTGTCTTTTTGTTGTTGTTGTTGTTGCTATTTCTTGGGCCGCTCCCGCGGCATATGGAGGTTCCCAGGCTAGGGGTTGAATCGGAGCTGCAGCCACTGGCCTACGCCAGAGCCACAGCAACGTGGGATCCGAGCCGCATCTGCAACCTACACCACAGCTCACGGCAAC…
X.75016814.75017137.323.Deletion.1-6-7.A	AAATAGAATTTTATATTTACCCATATATTCACTGTTTTTCTAGCTCTTCCTTCATTCCTGAAAATACTCTCTACTGGACTTCAAATGAACCTCTTATTACTATAATAGTGAAATATAATTGTAAAAAATATATTCTTTCAAGAAAGAGATTTAATAAATTCAAGTTTATATCATTTCTTTTTAGCTGAAAAATTTCTTTTTTTTTAATTAATTAATTAATTAATTAATTTATTTATTTTTTTTTTTTGTCTTTTGTTGTTGTTGTTGCTATTTCTTGGGCCGCTCCCGCGGCATATGGAGGTTCCCAGGCTAGGGGTCCAATCGGAGCTGTAGCCACCAGCCTACGCCAGAGCCACAGCAACGCAGGATCCGAGCCACGTCTGCAACCTACACCACAGC…
X.75274957.75275562.578.Deletion.1-6-7.A	CTCCTTTATCATAGATTAATTGGCCATAGGTGCATGGGTTAATTTCTGGGCTTTCTATTATTCATTGACCTATGTGTCTTTTTTGTGCCATTACCATGCTGTTTTAATTACTGTAACTTTGTAGTACAATATGAAAACTAAGAGGGTGATACATCCAGCTGTGTTCTTTCTCAAGATTGGCATTGTTATTTGGGTCTTCTGTGGTTCCACATGAATTTTAGGATTATTTGTTCTAGTTCATGTGTATTTTGATAAGGATTATGTTAAGTCTGTAGATTTCCTTCAGTATTACATCATTTTGACAATATTACTTCTTCCAATCCAATGCAAAAACACAGGATATTTTTCCATTTTTGTATTATCTTCATTTTTCTTTATCAATGTTTTATAGTTTTTTTG…
X.76498913.76499198.300.Deletion.1-6-7.A	ACAAATCCAAAAATTATATTTGTGACATTATTTGGCTCACAGCAAGGTGAAAATAAGTTTGATTCAGTAAAATGAGCAGATATGAAAATCTGCAAACTAAGTCTATATCTCAAAGTATATAATACAACCAGATGATGATGTTTGGAGTCAGACAAAGCTGTGTTCAAGTAGAGATTCTGCCATTAAGAATTGTGTTGTTGGAGTTCCCGTCGTGGTGCAGTGGTTAATGAATCCGACTAGGAACCATGAGGTTGCGGGTTCGATCCCTGCCCTTGCTCAGTGGGTTAACGATCCGGCGTTGCCGTGAGCTGTGGTGTAGGTTGCAGACGCGGCTCGGATCCTGCGTTGCTGTGGCTCTGGTGTAGGCCGGTGGCTACAGCTCTGATTGGACCCCTAGCC…
X.78245825.78253626.7760.Deletion.1-6-7.A	ACCCTTGCCTCAGGCCTTCTATTCTTTCACTTTAAAATGAATTTAGGAGTTCCCGTCATGGCTCAGTGGTTAATGAATCCGACTAGGAACCACGAGGTTGCAGGTTCGATCCCTAGCCTTGCTCAGTGGGTTAAGGATCTAGCGTTATCAGGAGCTGTCGTGTAGGTCACAGACGTGGCTTGGATCCCATGTTGCTGTGGCTGTGGCGTAGGCCGGCAGCTACAGCTCTGATTAGACCCCTAGCCTGGGAACCTCCATATGCTGAGGGTGTGACCCTAGAAAAGACCAAAAAAAAAAAAAAAAACCACCAAAAAATAAAATGAATTTAGAAAGAAAACTCTTTTCTAATTCTTTTTTTTTTTTCCCACTGTACTGCAAGGGGGTCAGGTTATCCTTACA…
X.78383650.78383968.318.Deletion.1-6-7.A	TCATGGGCATTTCTTTGTGTTCTTAGCACTGCACAATGTATTATGGGTGCAGAAGTGGGTAAAGACTAGTCTATGCACAGAGTAGCCTGCAAATAAATATTTCTTGTACAAATGAGTACATGCAGTAATGGATAGTGAGATCTTTCCCCTGGGTTTTAGAATTTCTGTGGAATGGCCACCTTTTGAGGCATACACTTTTCTTTTTTTTTTTTTTTTTTTTTTTTGTCTTTTGTCTTTTGTCTTTTTGTTGTTGTTGTTGTTGTTGCTATTTCTTGGGCCGCTCCCGCGGCATATGGAGGTTCCCAGGCTAGGGGTTGAATCGGAGCTGTAGCCACCGGCCTACGCCAGAGCCACAGCAACGCGGGGTCCGAGCCTCGTCTGCAACCTACACCACAGCTC…
X.78678460.78678566.106.Deletion.1-6-7.A	TCCATTTTTTACATGTATATTTCCAATATGTTTACTCCATATCCTTAGACTGAGAGAACACCAGCATCATTTCTAGTCATTTTATTTTCTTTTACATACTCCTAAGGAAAGCATATAGAGAAGGAGGGAAACTTACCCCCATAAACAGGTCTCAAATTTAACTAAATCTGGGTTACTATTAAATTTCCTTCCCCAATATACATACTCCTAAGGAAAGCATATAGAGGAGGAGGGAAACTTACCCCCGTAAACAGGTCTCAAATTTAACTAAATCTGGGTTACTATTAAATTTCCTTCCCCAATATAATTCTCACCAAAATGTGCTTGGGTTATGGGATGGAAATCCTGTAAAATTGGATTGTTATGATCATTATATAACTACAGATGTGATAAATTCAT…
X.78810038.78810341.303.Deletion.1-6-7.A	GACCTGGATATCTGTTTCTTTTTACAGATTCAGGAAGTTTTCAGCCATTATTTCTTCAAATAATTGTTTTTTTTTTTTTTTTTTTTTTTTGGCCCCTTCTCTATTTTCCTTCTGGGACCATAATGCAGATGTTATTCTGCTTAGTGGTAGGATATGTTCTCATTTCGCATATTATTTTCACCCTCTGAAAAGGACTATATATTTTTTTTTGTCTTTTTTATCTTTGTTGTTGTTGTTGTTGTTGTTGTTGTTGCTATTTCTTGGGCCGCTCCCGCGGCATATGGAGGTTCCCAGGCTAGGGGTCCAATCGGAGCTGTAGCCACCGGCCTACGCCAGAGCCACAGCAACGCGGGATCCGAGCCGCGTCTGCAACCTACACCACAGCTCATGGCAACGCCG…
X.79079879.79080147.268.Deletion.1-6-7.A	ATAGGGAAAAAAAGGAACCATGATTAGGGACAATTTTTGCTAAAATAAATTAAGTTGAATGATCTGATCATATTGGTAGTTTGGGTGGGTTTATTCCAATGATGCAAACACATTCCTTCACTGCATTTTCCTTTTCTAGTTTTTTCCAAGGCCACTCCAATAACAATGTGGATCCTGGAGTGTTGCTATCTGTCAGGCTCTGTCCTTGACACAGAGGGATTAGGCAATCCAGAGTTCTCCTGAGTAAAGGACCTGTAGATAAGTTTGCTGAGTTTCATGTGGCCATTTGTATGACCACTGGGGGAAAAAGGAGAGAGCATTTCTAGAAAGGCCTTCCTTCTGATGTAATCTGGAGACATGGACTCTTACCTCACATTGAAGTTTTCTTTTGGAGGTATA…
X.79252106.79252408.302.Deletion.1-6-7.A	CTATTTTATCTCTGCCAGTTCTCTTCTTGACTAACAAGAAAGTTGGTGGACAAGCAATCATGAACTTCCTGGAGTGAAAAAGGGAAAGGAAAGGAAAATAAAAGGTTAGATTGGTATTCTAGTCCTAAAGAATGCCAGAGAGAAATTTAGAGAAATCCTTCCTATATTGCTTTACCTCATGCTCTACTAGAGGAAAACTTTTTTTTTTTTTTTTTTGTCTTTTGTCTTTTTTTGTTGTTGTTGTTGCTATTTCTTGGGCCGCTCCCGCGGCATATGGAGGTTCCCAGGCTAGGGGTTGAATCGGAGCTGTAGCTACCGGCCTACACCAGAGCCACAGCAACGCGGGATCCAAGCCGTGTCTGCAACCTACACCACAGCTCACGGCAACGCCGGATCGTT…
X.79354966.79355273.307.Deletion.1-6-7.A	CCATGAGAGAGGCTGGGGGAGTGAGTGGGCCAATAGATTATGCCACCCGTTCACCCCTTTGGGCACTTGGGTCCAAATGACTAACTAACGATGAGGGAAGGAAACACCCTGAAGCAAATGTAAGATTAATATTCAAATTACAACCAGAAAATTAGGGAATTTTCCCAAGATGCCATTAAGGGACATGAAAGGAAGGCTTGGAGTTCCCGTCGTGGCGCAATGGTTAACGAATCCGACTAGGAACCATGAGGTTGCGGGTTCGATCCCTGCCCTTGCTCAGGGGGTTAACGATCCGGCGTTGCCGTGAGCTGTGGTGTAGGTTGCAGACGCGGCTCGGATCCCGCGTTGCTGTGCCTCTGGCGTAGGCCGGTGGCTACAGCTCCGATTCAACCCCTAGCC…
X.79410426.79410710.299.Deletion.1-6-7.A	TTAATTTTTCAATACATCCCAAAACAGTAGGTTTGGAAAGTGGTGCTTTTCTACTTTAATTTTAAATCCTGTACATTTTATGGACAAGAATCAAGCTTGTCCCTACATCAGGTAAGTCAGATTAAATGCTAGTCCCATTAATTCAGAGAAACAAGGCTCATTTGATGATAATTTAATGCTTGTTAAAAAATAACAAGATATGTAGTTCCCGTCGTGGCGCAGTGGTTAACGAATCTGACTAGGAACCATGAGGTTGCGGGTTCGGTCCTTGCCCTTGCTCAGTGGGTTAACAATCCGGCGTTGCCATGAGCTGTGGTGTAGGTTGCAGACGCGGCTCGGATCCCGCGTTGCTGTGGCTCTGGCGTAGGCCGGTGGCTACAGCTCCGATTAGACCCCTAG…
X.79556885.79557177.292.Deletion.1-6-7.A	TGGTCACTCTATTTGTGGGTGGGGAATGGAATTGAGAATCCTAAATACAAAGAGTCTCTTACTGTTTCTCTGTCACAAAAACAAAAATTTCATTCCAGGGAAATGCAAACAGTTCCCCAAATTAGCAGCCCTTTTCCAAAGGCTCCTAGTGGCTTATAGTTTCCACTGCAAGGACGTTAGCATCTGCAATTCTTGTTTTTTTTTTTTTTTTTTGTCTTTTGTTGTTGTTGTTGCTGCTATTTCTTGGGCCGCTCCCGCGGCATATGGAGGTTCCCAGGCTAGGGGTTGAATCGGAGCTGTAGTCACCAGCCTACACCAGAGCCACAGCAACGTGGGATCCGAGCCGCATCTGCAACCTACACCACAGCTCACGGCAACGCCGGATCGTTAACCCACTGA…
X.80078251.80078420.169.Deletion.1-6-7.A	TGTTTGTTTGTTTGTTTTTTAACTTATTTTTCTGACAGTTTGAAACCTGACATATTTTTTACAACATCTTTACTCATTTTTTCAAATCTATCATATACATATAGTTTCAGAATTGCTTGCCTGTTTCACTATGAGAAAAAAATTTACCAAGCAAAATTCAGTGACTTTGTTGACTTTTTTTCTTTAGTTTTTTTGGTCTTTAGCCTAATACTATCTAACCAAAACACTATTTTACAAAGCTACCTAAGTCAGTTTCTTTCTTGTCTACCACTTTCAGAAAGCTTCCTGAGCCCTATTCTAAGAGATTTTCTTTTACAGCTCTTTGGTGTGACTCCAGAATTTTTATTTTTAACCAGCATCCCAGTGATTCTTATGCAGATAATCAATGAACCTCATTTT…
X.80083263.80083552.289.Deletion.1-6-7.A	TAAAGTAGCCCCTACTCCAACAAACCGACAAATAGATGGTCCAGGAAAAGCAACACAGTGATGAATAAAATAAAAAGGGACTGTCATAGCATGGATACAAAGATGTTATGAGAAAAATGTTAAAAAGAGAGCAGCAGAATCTAGAAACAATGTAGCAGTCATCAGAAAATGTTCAAATAAAGAAAATTACTTAAAAATAATGAACCTATCACATTTATTAAAGAAGATCATAGAGATAAGAAACATACATTTGCAAGAAATGATAAAACGATAGTACCAATGAAGTATGAGTTGAAATGACTAAGAAAATAAATAGGTGACAAACAATAACACCAGAAACCAAAACAGAAGTGATGGAATCACAAAAGAGAACAGATATTATGGAAAACAAGGTTATAA…
X.80135096.80135376.278.Deletion.1-6-7.A	TAAAGTCATTGAATAGAGCAGGCTGAGTTTTGCATGACCTCACTACACGAGCAAGGACACTCTGGTGGGAACAACCTGACATTGTACAATAAGGTCACTACTGTCAATATAGTGTGGGGGTTATGGGGAAGAAAGAAGTTATGACAGAGATCATATTTTATCTTATTCTTCTTCTTGGAACTATGAAAATTGTAATCGAGGAGTTCCCGTCGTGGCGCAGTGGTTAACGAATCCGACTAGGAACCATGAGGTTGCGGGTTTGATCCCTGCGCTTGCTCAGTGGGTTAATGATCCGGCGTTGCCGTGAGCTGTGGTGTAGGTTGCAGACGCGGCTCGGATCCCACGTTGCTGTGGCTCTGGTGTAGGCCGGAGACTACAGCTCCGATTCGACCCCTAGCC…
X.80263889.80264055.166.Deletion.1-6-7.A	CTGATATTTACAAACTCTGTGCATAATTGGGATTCAAGTCCATGTTCCCTAATTTCTAGGTCTCTGCTCTTTCCATTATGCGTGACAGAAAAAATAATCTCATGTTTGACTGTTTAGTAAATCCAAGACTGAAGTAAATATGAGGCTTATTCTATTGTCTATTCTTTTGACCCTTTCTTAGGGTTAATGGAAAGAACTCAAGATGTTAGCATTGAGAACTATGTCTAGATACTCATGTCGCAACAGAAGAAAGGGTGGGGGAAAAAACTGTAACTGCAATGTATACATCTAAGGATGACCTGACCCCCTTGCTGTACAGTGGGAAAATAAAAAAAAAAAAAAAGATTAAGAAACTGGAAAAAAAAAAGATGTTAGGAAGGGTGTATATTTTAGCTGCAG…
X.80646505.80654745.8253.Deletion.1-6-7.A	TAGTAAGTGGCGGCATAAAGATTCTAACATATATATCTGATTCTTTAATCTACACAAAAGGGTACTGTTTGGATAAATGGAGGGAAACGATGAAGAACTACAAAATGAATATAGTCTTTCACTAAGAAAATAAATATGTAAATCTCAAAAATCATCTGTTTACATGGCATAAGATACATAATTATTTTCTTCACATTTTATTTTTTTTTTTTTTAATTAAATTTTATTTTCCCACTGTACAGCAAGGGGGTCAGGTTATCCTTACATGTATACATTACAATTACAGTTTTTCCCCCACCATTTCTTCTGTTGCAACATGAGTATCTAGACATAGTTCTCAATGCTATTCAGCGGGATCTCCTTGTAAATGTATTCTACGTTGTGACTGGTAAGCCCAAG…
X.80715810.80716083.272.Deletion.1-6-7.A	AAAAAAACTGGGCCTGAATTTTCTTTTTTTGTAGTGTCTTTGTCTGGTTTTAGTTTCAGTGTAATGCTGACCTCACAGGATGGGTTTGCAAGTGTTCCTTTGTCTCCAATTATTCAGATAGTTTGAATGTTCTTTAAATGTTTGGTATCATTCACCTGTCTGATCCTGGACTTTTGCTTATTGGAACTTTTTCAATTCTTTTTTTTTTTTTTTTATTTCTATTTATTTTATTTTTTTTTTTATTTTCCCACTGTACAGCAAGGGGGTCAGGTCATCCTTAGATGTATACATTGCAGTTACAGTTTTTTCCCCCACCCTTTCTTCTGTTGTGACATGAGTATCTAGACATAGTTCTCAATGCTATTCAGCAGGATCTCCTTATAAATCTATTCTAGGTTG…
X.81172245.81172556.311.Deletion.1-6-7.A	TTTTGTTCATATATCATTTCACTAGTTTCTTTTCACTCTTTGTATTTTTCTTTAGATTTCTGAGCATTTTAAAATAGTTTTTAAGAGCTTTTACCTATTAAATCTGATACCTATGCCTCTTCAGGGAAGATGTCTCCCAGTTTATTTTCTTCCACTGAATGGGAAATATTTTCCTTTATTTGTATGCCTTTTTATTTTTTTATTTTTTTTTGTCTTTTTGTCTTTTTTTTTTGTTGTTGTTGTTGTTGTTGTTGTTGCTATTTCTTGGGCCGCTCCCGCGGCATATGGAGGTTCCCAGGCTAGGGGTCGAATCGGAGCTGTAGCCGCCCGCCTACGCCAGAGCCACAGCAACACAGGATCCGAGCCGCGTCTGCAACCTACACCACAGCTCACGGCAGC…
X.81246303.81246589.286.Deletion.1-6-7.A	AAAAAATATTATTTTGTTATAACACTCTCACAGGATGCAGGATTTCTTTTTGTTCATCTCATCTTCAAGTAGCTTAAAATTACAAGGTTTACAAGACAATAATCCAGGTCCAGGGTCAGAGATGGTCAGAAAATTGCATTTCAGTAATAGTCTCCTGGTATGTTTTCCACTAACAGAGAAGATTTGTTCTAAGTGACTTTTTTTTTTTTCTTTTTTTTTTGTCTTTTTGCTATTTCTTTGGGCCGCTTCTGCGGCATATGGAGGTTCCCAGGCTAGGGGTCTAATCGGAGCTGTAGCCTCCGGCCTACGCCAGAGCCACAGCAACGTAGGATCCGAGCCGCGTCTGCAACCTACACCACAGCTCAAGGCAACGCCGGATCGTTAACCCACTGAGCAAGG…
X.81481739.81481929.190.Deletion.1-6-7.A	TCATCCTTCCTGTTCTTTTCCTATGTGTTTTCATAGATATATATAAATATATATACATATATTTATACATAGATATAAAATAACATTTCTCTGTGACTTTTTTCTTTTCTTTTGAAACTATGTCTAAACATATTAGAATTCTGAATTTTTTCATATAAAGTGATTCCATATATAATAAATAATGTTTAACAGAAAATTTAGGGAGTTCCCGTCGTGGCGCAGTGGTTAACGAATCCGACTAGGAACCATGAGGTTGCGGGTTCGATCCCTGCCCATGCCGCGGGAGCGGCCCAAGAAATAGCAACAACAACAACAAAAAAGACAAAAGACAAGAAATAGCAAAAAGACAAAAAAAAAAAAATTTAAAAAAATAAAAAAAAAGAAAATTTAAAGATATTG…
X.81882005.81882183.178.Deletion.1-6-7.A	ACATGTGCATAAAAATATCTAACTTTTGAAGGAAAAAAAGAGTAATGAAGATTCTACTCTACTGTATATTAAAACATACTCCAAATCTCTAATAATTTAAATAATGCAGATCTGATGTAAAAGCAGACAGACAATCAGTGGGAAAAAAGCAGCACATTAGTGGGGTTTTTTTTCACATATATACCCAGGAATAGAATTGCACAACCTAGAATAGATTTACAAGGAGATCCTGCTGAATAGCATTGAGAACTATGTCTAGATACTCATGTCGCAACAGAAGAAAGGGTGGGGGAAAAACTGTAACTGCAATGTATACATCTAAGGATAACCTGACCCCCTTGCTGTACAGTGGGAAAATAAAAAAAAAAAAAGAATTGCTGGGTCATACTAATTCTATTT…
X.82014175.82014492.317.Deletion.1-6-7.A	AATAAATTTTTTTAAAAAGAAACAATAGTGCAGCTTTGGTCAGGGTCCTGGTCCCTCCTAAAGGAATATAGATAACAATATTTTTGAATTCTTCTACACAACTAAACCCCCCAACAAATGGAAGATGTTAATAAAACATTCTTTATTCCGGAAAGAAGACCACCAGACCACTGAACACCAGCTTTGAAAATGCAAGCTTGGAGTTCCCGTCGTGGCGCAGTGGCTAACGAATCCGACTAGGAACCATGAGGTTGCGGGTTCGGTCCCTGCCCTTGCTCAGTGGGTTAACGATCCGGCGTTGCCGTGAGCTGTGGTGTAGGTTGCAGACGCGGCTCGGATCCCTCGTTGCTGTGGCTCTGGCGTAGGCTGGCGGCTACAGCTCCGATAAGACCCCTAGCC…
X.82306954.82307267.313.Deletion.1-6-7.A	CCACAAAACAGGTATTAACAAACTCAGGAGTGAAATCATACAAAGTCTGCTCTGTAACCAAAATAGAATTAAATTAGAAATCAACAGAAGAAAGAAATTAGGGAAATCGAAAAGTATTGGGAAATTACACATATTTCTAAAAACCACATGGGTCAAAGAAGAAATTCCAAGAGGACTAGAAATTACTTTTACCTAAATTAAAATAAAAACAGGAGTTCCTGTCTTGGCGCAGTGGTTAACAAATCCGACTAGGAACCATGAGGTTGCGGGTTCGATCCCTGCCCTTGCTCAGTGGGTTAACGATCCGGCGTTGCCGTGAGCTGTGGTGTAGGCTGCAGACACGGCTCGGATCCCACGTTGCTGTGGCTCTGGCGTAGGCCAGTGGCTACAGCTCCGATT…
X.83199984.83200273.289.Deletion.1-6-7.A	TATAAGTTTTATGGTTTGTCAATATTTTGATTTTTACATTTATTATTAGTATTTGTTTATAGTCATCTTTTATGTACTAACTTTAGTCAGGTTTGCTAGCTTTGTAAAATTCATTAGTGAACTTTCAATTTTTTTCTCTTTTCTGGTAAAATTTAAATAATATTGATATCATTTTTTTAAAAGTTAGGTAGAACTGAATTGCAAAGCCATTTTTTTTTTTTTTTTTTTTTTTTTTTTTGCCTTTTTGCTATTTCTTTGGGCTGCTCCCGCAGCATATGGAGGTTCCCAGGCTAGGGGTCTAATCGGAGCTGTAGCCACCGGCCTACGCCAGAGCCACAGCAACGCGAGATCCGAGCCGAGTCTGCAACCTACGCCACAGCTCACGGCAACGCTGGATCG…
X.83427255.83427531.276.Deletion.1-6-7.A	AGAATGTATACATATGTATATCTAGGTCACTGTGCTGTACAGAAAAATTGAAAGAACATCATAAATCAATATAATAATTTTTTTAAAAGTTTAAGCTTATTCAAATTAGGTGACTATCTTACTTGCATTTGTTATGTGACAATTAGATTTATTTATACAAAACATCAAATTTCCTCCTCAATACAATCCATCAGATTTTTTTTTTTTTTTTGTCTTTCTGCCATTTTTTGGGCCACTCCCGCGGCATATGGAGGTTCCCAGGCTAAGGGTCTAATCGGAGCTGTAGCCACCGGCCTACGCCAGAGCCACAGCAACTCAGGATCCGAGCCGCGTCTGCAGCCTACACCATAGCTCACGGCAACGCCGGATCCTTAACCCACTGAGCAAGGCCAGGGATCG…
X.83526570.83526853.283.Deletion.1-6-7.A	CCATTCTAATAAATGTGTGGTATCTCATCTCTGTTATAATTTGCATATCTCTGATAACATACAATGTGGAGCATCTTTTTCTATACTTATTTGCTACCTGTATATCTTTGGAGAATTGTCTGTTAAGGTCTTTTGTCCCATTTTAAAATTAGGTTGTTCATTTTATTATTGTTGGGTTTTAAGAATTAATTGTATTTTTTTGGAGTTCCCGTGGTGGCGCAGTGGTTAACGAATCCAACTAGGAACCATGAGGTTGCAGGTTCGATCCCTGCCCTTGTTCAGTGGGTTAAAGATCCGGCGTTGCCATGAGCTGTGGTGTAGGTCGCAGACGCGGCTCGGATCCCGCGTTGCTGTGGCTCTGGCGTAGGCCAGTGGCTACAGCTCCGATTAGACCCCTAG…
X.84028069.84028353.284.Deletion.1-6-7.A	ATTAGAAGTGAGTTTTAGTTATTTTGCCTGCATTCAGGAAGAGACAACTAAACCAGGATATGAATACTGTATCCATGAGTAATTTGAAATCTACATATCTTTCTGTCAATGAGAATTTTCAAAGTGACTCTATTGCATTTATAAGCTCACTGAAGTGTTCTTTGGATCTGGATCTATTATTGGCTTTTACTTTTTTTTTTTTTTGTCTTTTGTCTTTTTTGTTGTTGTTGTTGTTGCTATTTCTTGGGCCGCTCCCGCGGCATATGGAGGTTCCCAGGCTAGGGGTTGAATCGGAGCTGTAGCCACCGGCCTACGCCAGAGCCACAGCAACGCGGGATCCGAGCCGCGTCTGCAACCTACACCACAGCTCACGGCAACGCCGGATCGTTAACCCACTGA…
X.84190218.84190371.138.Deletion.1-6-7.A	TCATGGACACCATGTCAGGATCTTAAGCCACTGAGCCACAACAGAAACTCCTGAGTTATGCACTTTAAAATGGTGAATTCTGGAGTTCCTGTCGTGGCTCAGTGGTTAACAAATCTGACTGGGAACCATGGGGTTGCGGGTTCGATCCCTGCCCTTGCTCAGTGCGTTGAGGATCCGGCGTTGCCGTGAGCTGTGGTGTAGGTTGCAGACGTGGCTCGGATCCCACGTTGCTGTGGCTGTGGTGTGGTCTGGCGGCTACAGCTCCGATTAGACCCCTAGCCTGGGAACCTCCATATGCTGCAAGAGCAGCTCTAGAGAAAAGGCAAAAAAAAAAAAAAAAAAAAAAAATTCTTTCTAAAATGGTGAATTCTGGGGAGTTCCCATTGTGGCATGGCAGAA…
X.84280497.84280812.315.Deletion.1-6-7.A	TATCCCTTTCCCCTTGATACTGCCATGCATATTGGGTATTTCTGCCCCTTCATCCAAGTCCTGTACCTCTCAGGCCCCAACACTGCTGATGTGCTAGAAATCTCAAATAGTGAAGCCCAGCGTATTTCTTTGGAACCCCCAATGAGCTGACTCTCCCATTTGACCTACAGAAAGGGAAAATGCCCTATCTCTTCATTTTTTTTTTTTTTTTTTTTTTTGTCTTTTGTCTTTTTTTGTTGTTGTTGTTGTTGTTGTTGTTGCTATTTCTTGGGCCGCTCCCGCGGCATATGGAGGTTCCCAGGCTAGGGGTTGAATCGGAGCTGTAGCCACCGGCCTACGCCAGAGCCACAGCAACGCGGGATCCGAGCCGCGTCTGCAACCTACACCACAGCTCACGGC…
X.84355928.84356786.858.Deletion.1-6-7.A	CCTGCATATTTAAGATTAGCAAAGACATGTTACCCTATATATAGTTTTGTAAACTGCTTTTTTCTGCAAATATCATATTGTGGAGGTTAATTCAAGCCAATCAGTATAAACCGACGTAATAATAAAATAGCCCCTTAAACACAAATGGTCGAGTTAGGTATGATAATAATAGAATGATTAATATTATTGCTGACTCCCTCTGGCCCCACACTGTTGTAAGTGCTAAACTTATACTTGGTTATTTCATCCTCACCACAGCCTATGACGGAGAAGGAGCTGTTGTTGCCCAGCTTTAACCATTGGGAAACTGGGGCACAGTGAGGGCAGGGCTAGCCGGTCACAGGACTAAGATATGATCAGATGCTGCGTGGCCACTGAGACCCACATCTATCCATGTAC…
X.84364793.84365078.285.Deletion.1-6-7.A	TCTTGTTTTATCTTTCACACCTGACCAGATCCAGGGCCCTCCCCAATCTGCTCTGGCATCTTTTGGCCAAGATGAATTCCAAAGCAAAGCATGGTGAGGTTATCCATACTTATTATGGCCTGGCACTCTCTCCCTTTCTGACCTAGAGGGGTCTCCCTGACCCTGAGGATGGGAAGTATGTGATCTCTTTGTTCTTTTCTTTTCTTTTTTTTTTTTTTTTGTCTTTTTGCTATTTCTTTGGGCCGCTCCTGGGGCATATGGAGGTTCCCAGGCTAGGGGTCGAATCGGAGCTGTAGCCACTGGCCTACACCAGAGCCACAGCAACGCGGGGTCCGAGCCGCGTCTGCAACCTACACCACAGCTCACGGCAACGCCGGATGGTTAACCCACTGAGCAAGG…
X.84986228.84986563.335.Deletion.1-6-7.A	CAAGGCTGGCACCCAGAGCCCAAGGCAAGATTCTAAGGGTGGGACTTGGGGGCGGGGCAGCTGTGGGTGGAAGGGGGGCAACTTGTTGTAGTCTATGTCCTTTTGAACTCGTGGGTCCAATTATGCCACTGATTAAGCGATTGCAAGACAAAGTTTTTAATCACTAATCTGTTTTTGAAAGGACTTAAAAAAAGTGCCTTAAAAAAAGTTCCCGTCGTGGCGCAGTGGTTAACGGATCCGACTAGGAACCATGAGGTTGCGGGTTCGGTCCCTGCCCTTGCTCAGTGGGTTAACGATCCGGCGTTGCCGTGAGCTGTGGTGTAGGTTGCAGACGCGGCTCGGATCCCGCGTTGCTGTGGCTCTGGCGTAGGCCGGTGGCTACAGCTCCGATTCAACCCC…
X.85209314.85209589.275.Deletion.1-6-7.A	TCACACTTCCTGGTTTCAAACTATATGACAAAACTATAGTAATCAAAACAGTATGGTACTGACACAAAAACAGACACATAAACCAATGGAACAAAACAGCCCAGAAATAAAGCCACACATATACGGTCAACTAATCTTTGGCAAGCGTGCCAAGAACACACAATGGGAAAAGGATAATTTCTTTAAAAAATGATGTTTGGGGATTTCCCGTCGTGGCGCAGTGGTTAACGAATCCGACTAGGAACCATGAGGTTGCAGGTTCGGTCCCTGCCCTTGCTCAGTGGGTTAGGGATCCGGCGTTGCCGTGAGCTGTGGTGTAGGTTGCAGACGCGGCTCGGATCCCGCGTTGCTGTGGCTCTGGCGAAGGCCGGTGGCTACAGCTCCGATTAGACCCCTAGC…
X.86264628.86264912.284.Deletion.1-6-7.A	TGGAGATGGCTGGAGGCATTTGGCTAAAACCACTTGGCTTGAACCTCTATTACCCCTTCCTCTTATTGCATATAGAGTTTCATTGCCTCTCAGTAACCTGTCATATTTGCTTTGAAACTATACTACGAAAAAGGAAAAGGCAGAGTTTGAGATCCAGGTTCACTCTATGAAGGTAATAAACCACTTAAAAATATTTTATGTTTATTGGACTTGGAGAAGAGACTTGTGGTTGCCTGATGGGAGGGGGAGGGAGTGGGAGGGATCGGGAGCTTGGGCTTATCAGTCACAACCTAGAATAGATTTACAAGGAGATCCCGCTGAATAGCATTGAGAACTATGTCTAGATACTCATGTTGCAACAGAAGAAATGGTGGGGGAAAAACTGTAATTGTAATGTAT…
X.86380810.86380961.151.Deletion.1-6-7.A	CATTAGGGTAAAGGGAGGGAAATCAATTAAACTTCTACCAGGAAGATGGAATTTACAATTTACATGTAGTTGCAAATAGCTCAAAGAAAATGAACAGGGCCAGAATAAGATAGGCCACAAGTTTTCCACAGAAACATAGATTTCCACTGCTACACAATATTTTTCCTACATAAAATAATAATTGAGAACTGGGTTTTTTTTCTGTTTTTTTTTTTTATTTTATTTTCCCACTGTACAGCAAGGGGGTCAGGTTATCCTTAGATGTATACATTGCAATTACAGTTTTTTCCCCCACCCTTTCTTCTGTTGCATCATGAGTATCTAGACATAGTTCTCGAGAACTGTTTTTTTAGAATGCATTCTGTAATTTGTTTTTCTGGGAATGTTATAGATTACATT…
X.86418297.86418568.285.Deletion.1-6-7.A	AAAAAATCAATGTGCAAAAAATAATTGCTTATATATTCAATGATAAATTTAAAATTAAAACAGTTTTTAGGTGTAATCACAAATATACACAGTAAAAAGCTGCATTGTTGCCCAGAATTATTTAAGTATTGTGGGTGACACAAAGAATATCAAAGTATGGTTAGACTTTTTACCTCATGTGCTTTCTATAGATATATTTTTTTTTGTCTTTTTTTTTTTTGTTGTTGTTGTTATTTCTTGGGCCGCTCCCGCGGCATATGGAGGTTCCCAGGCTAGGGGTTGAATCGGAGCTGTAGCCACCGGCCTACGCCAGAGCCACAGCAACGCGGGATCCGAGCCGCGTCTGCAACCTACACCACAGCTCACGGCAACGCCGGATCGTTAACCCACTGAGCAAGG…
X.86466496.86466778.294.Deletion.1-6-7.A	TGCACCAAATGCAGGAAGAAAGGGGTATTTTCAAGACACATCCCAGTGTAGGAAAATTAATATTGTACATGCAGAGTTGATAAGAGAGGTGGAGTGACACAATCCTGAACTGGGCAAAAGTAAGTTTGGAATAGAGGGAACAAGTGGTAAGAAAGGCAATTTCCCAAGTTCAGAGAATAACATGTATAAAGACTGAGGGGGAGGAGTTCCCGTCGTGGCGCAGTGGTTAACGAATCCAACTAGGAACCATGAGGTTGCGGGTTCGGTCCCTGCCCTTGCTCAGTGGGTTAACGATCCGGCGTTGCCGCGAGCTGTGGTGTAGGTTGCAGACGCGGCTCGGATCCTGCGTTGCTGTGCCTCTGGCGTAGGCCGGTGGCTACAGCTCCGATTCAACCCCTA…
X.86644071.86644344.273.Deletion.1-6-7.A	TTTTTATCCAGATTTTTCTTACTCAAACGTGCTCTTTTTAATGCTTAACTTTCTCATAAATGAGCAGTTTTTTTGCATCAAATAGTACTGAGAACATCAGTGTAGAAAGATATCTGATAGTTTGGATCTCAAATTTGTTTTACCATTTAAGAATAGAATGGCAGTAGATACAGTTGCTTGAATTCTAACTAACTGCTTCAAAAATGTCATGTAGGAGTTCCCGTCGTGGCGCAGTGGTTAACGAACCCGACTAGAAACCATGAGGTTGCAGGTTCGGTCCCTGCCCTTGCTCAGTGGGTTAACGATCCGGCGTTGCCCTGAGCTGTGGTGTAGGTTGCAGACGCGGCTCGGATCCCGCGTTGCTGTGGCTCTGGCGTAGGCCGGTGGCCACAGCTCCGA…
X.86815454.86815733.279.Deletion.1-6-7.A	ATGTCATTTATATTGTGGCACATACTGAAGTAAGGGAGGTGTGCCTCAAACATGCATTTATTCTCCTCTTTGAGTGAGTTGCCATTTGGCGTGTGGAAATAGATGAGTTTGGCTTCCAGTGTGGATTCTAAGATCCCTTTCAGGCTGAATGGTTGTAAGGGGAGGCTCTAAGATCACCCTTATCTGAATCTGTAACCAGGAGTTCCCGTCGTGGCGCAGTGGTTAACGAATCCGACTAGGAACCATGAGGTTGTGGGTTCGATCCCTGGCCTCGCTCAGTGGGTTAACGATCCAGCGTTGCCATGAGCTTCGGTGTAGTTTGCAGACGCGGCTCGGATCCCGCGTTGCTGTGGCCCTGGCATAGGCCGGGGGCTGCAGCTCCAATTCGACCCCTAGCCT…
X.88980615.88980833.218.Deletion.1-6-7.A	CACCCCAAAAGAACACCACTGTTCTTCTACCTTTTGCTGTAAACATTGGTGTACAGTCTTCTTGCACACATAATTTTCACTTCTCTGCAAAGGAATGGAGTATATATAATTTATTTAGCTTTACAAGAAACTTCCCAAATATTTGTCAAAGTGATTTTACCATTTTAACATTCCCACCTTCAGTGTATAGGATATTTTTATTTTTATTTTATTATTTTTTTAATGATTTTTATTTTTTCCATTATAGCTTGTTTACAGTGTTCTGTCAATTTTCTACTGTACAGCAAGATGATCTGGTCACACATACATTCTTTTTTTCACATTATTATGCTCCATCGTAAGTGACTAGATATAGTTCCCAGTGCTATACAGCAGGATCTCATTGCTTATCCATTCCAA…
X.103525992.103526947.967.Deletion.1-6-7.A	GATCTACTGAGGCTCTTGTCGGAATTAGACAAAAACTAAAATTATAGTGGTGTGCTGCTGCCATTCTAGTTAAAAGTCTGTCATCTTTGCCATTATAAACGTCTATTTCCTGAGCTTTATAACTCAACCAAGAGAATTTGCCTTGCAGTCAATAGAGTGAGCGTCAGTCTTTCAAAGATTTTTTTTAAAAAATCTGATAGGCAAAAGACCTGAATAGACATTTCTCCAAAGAAGATATACAGATGGCCAACAAACACATGAAAAAATGCTCAACATCGCTGATTATAAGAGAAATGCAAATCAAAACTACCATGAGATACCACCTCACACCAGTCAGAATGGCCATCATTAATAAATCCACAAATAACAAGTGCTGGAGGGGCTGTGGAGAAAAGGGAA…
X.111399969.111400077.108.Deletion.1-6-7.A	TCGTTCTCCTCAGAAAGTGCCTGGAGGTCCTCGAGGTCCTCGTTCTCCTCAGAAAGTGCCTCCAAGCCCTCGAGGTCCTCGTTCTCCTCAGAAAGTGCCTCCAGGCTCTCGTTCTCCTCAGGAAGTGCCTCGAGGTCCTCGAGGTCCTCGTTCTCCTCAGAAAGTGCCTCCAGGCTCTCGTTCTCCTCAGGAAGTGCCTCGAGCTCCTCGAGGCCCTCGTTCTCCTCAGGAAGTGCCTCGAGGTCCTCGTTCTCCTCAGGAAGTGCCTCGAGGTCCTCGAGGTCCTCGTTCTCCTCAGGAAGTGCCTCCAAGCTCTCGTTCTCCTCTGGGAGTGTTTCCATGCTGGCCTCAGGGGATGTTTCCACACTAGCCTCAGATGACACCTCTGCACTCACCTCA…
X.26101085.26101104.360.Insertion.1-2.A	TCACCACCAAAAATTTAGTTTCCATCTGTCAACATATAGTTGACCCATTTACCCATTTTGCTTCCCCCACTCCCACTCCTTCCCCTCTGATAACCACTACTCTGTTCTCTGTATCTATAGGTTTGTTTTTGTTTGGTTTGGTTTATTCATTTATTTTTGTTGTTGTTTGAGCCTTCCTTAAAAAAAAATCTATATGTCAGGAGTTCCCGTCGTGGCGCAGTGGTTAACGAATCCGACTAGGAACCATGAGGTCGCGGGTTCGGTCCCTGCCCTTGCTCAGTGGGTTAACGATCCGGCGTTGCCGTGAGCTGTGGTGTAGGTTGCAGACGCGGCTCGGATCCCGCGTTGCTGTGGCTCTGGCGTAGGCCGGTGGCTACAGCTCAGATTCAACCCCTAGCC…
X.33824735.33824736.307.Insertion.1-2.A	CTGGGGCAACCACAGATCTCCGTTTGCCCAGAACAGTCTCAGCGTATGCCTGTCGGGCAGGCACAAATATTAATAACCACCCCTATCATTCTTAAAAGGGTCCTGATTTGGTTGAGGTCACCTCGCATCAAACCATTGCCCCAAACCAGAGCCCTGGACAAATCTAAAAGTAAGATGCAAATTGGTAAGGATAAAAAATGGCCTTGCCATTTCTTTTTTCTTTTTTTTTTTTTTTTTTTGTCTTTTTTTTTGTTGTTGTTGTTGTTGTTGCTATTTCTTGGGCCGCTCCCGCGGCATATGGAGGTTCCCAGGCTAGGGGTCCAATCGGAGCTGCAGCCACCGGCCTACGCCAGAGCCACAGCAACGCGGGATCCGAGCCGCGTCTGCAACCTACACCAC…
X.34980825.34980838.272.Insertion.1-2.A	CAGGTTTTTCTCCCACTTTTTGGTTGGCTTGTCACCTTTCAAGGTATCTACTATAGTCCTCTTCTCATGTCCTAAAGGTTGAGGTTTCCCTGTGCTTCCATTCTAGACCTTCTGCTCTTCTTCTACAGACACTCCCAGATGACTTCCTTCAACTCACACCTTCAACTATAATTATACCAAGGCCCACCAAATTTTTTTTTTTTTTTTTTTTTTTTTTTTTTTTTTTTTTTTTTTTTTTGTCTTTTTGCTATTTCTTTGGGCCGCTCCTGCGGCATATGGAGGTTCCCAGGCTAGGGGTCCAATCGGAGCTGTAGCCACTGGCCTACGCCAGAGCCACAGCAACTCGGGATCCGAGCCGCGTCTGCAACCTACACCACAGCTCACGGCAACGCCGGATCG…
X.45332882.45332883.359.Insertion.1-2.A	CACTCATTTCTGCTCGTATTATTTATCAGCAACCCTACTTTCCCTTGAAGATTGAAATTAATCATCTTAGCCAGCACAAAATCCCCAATTTTTGCTTATTTGTCCATCGGCACAAGGATTCCAAAATTACCAGGTGGCCATCTAAACTTCCAAATCGATTGAATCATTGTTGAGTAATCTGATAGGGACAGGCATTCTTTGGGTACTAAAAATTCTTTTTTTTTTTTTTTGTCTTTTTGTCTTTTGTTGTTGTTGTTATTTCTTGGGCAGCTCCCGCAGCATATGGAGGTTCCCAGGCTAGGGGTCCAATCGGAGCTGTAGCCACCGGCCTAGGCCACAGCCCCAGAAGCGGGATCTGAGCCACGTCTGCTACCTACACCACACAGCTCACGGCAATGC…
X.46378374.46378375.358.Insertion.1-2.A	CAATTATTATTTTAGCTTCATTAATGATAGTGTGGAGCCTTTCAGAAACCCAGGCAAAAGTAGATGGTCAGGAAAAGAAATTAATGGATATCTGAGAATCTCTTAGAGAAGTTTAGTAATATTATTAGCTGTTTTAGTTTGTTGTTTTACTTGTCGAACTATTCTGGATACCTTTCCTATATTATTAACCCACATGCAACAGGAAGTCCCCTTTTTTTTTTTTTTTCCTTTTTTTTTTTTTTGTCTTTTTTTGCCTTTTTCTAGGGCCACTCCTGTGGCATATGGAGGTTCCCAGGCTAGGATTATTTTAGCTTCATTAATGATAGTGTGGAGCCTTTCAGAAACCCAGGCAAAAGTAGATGGTCAGGAAAAGAAATTAATGGATATCTGAGAATCTCT…
X.46694324.46694325.1411.Insertion.1-2.A	GCTAGGGGTCGAATTGGAGCTGCAGCCACCAGCCTACGCCAGAGCCACAGCAACGCGGGGTCCGAGCCGCGTCTGCAACCTACACCACAGCTCACGGCAACGCCGGATCGTTAACCCACTGAGCAAGGGCAGGGACCGAACCCGCAACCTCATGGTTCTTAGTCGGATTCGTTAACCACTGCGCCACGACGGGAACTCCTCCATGTCTTGGCTATTGTGAATAGTGCTGCACTGAACATAGGGGTGCATGTATCTTTTTCAGTGAAAGTTTTTTCTGGATATATGCCCAGCAGTGGAATTGCTGGATCAAATGGTAGCTCTATATTTAGTTTCCTGAGCTACCTCCATACTGTTTTCCATAGTGGTTGCATCCATGAGGTAGAATGTATCATTACTTGG…
X.46770362.46770363.307.Insertion.1-2.A	AATATAGAAATACAAATAAGGAAATTAAAATCGGCCTATCCCTTGCCTAGATAACTTCAAATGACATTTAAAAAAAAAAAAGGAAAATTTACCTAAGCTTGGACAACTCAAACAATAAAAATGTACAAAATGAAGACTGAAAAACCTCTAGCATCACTTCAGTTCCAACCCCCTTTCTCAAATATAGCCATTCTTAATCAGAATTAACATTCCAGGAGTTCCCGTCGTGGCGCAGTGGTTAACGAATCCGACTAGGAACCATGAGGTTGCGGGTTCGGTCCCTGCCCTTGCTCAGTGGGTTAACGATCCGGCGTTGCCGTGAGCTGTGGTGTAGGTTGCAGACGCGGCTCGGATCCCACGTTGCTGTGGCTCTGGCGTAGGCCGGTGGCTACAGCTCCG…
X.47264422.47264437.265.Insertion.1-2.A	ATTATGAGTAAAAAGAGAAAATGGAGAATGGACTCAGCAAAACTAGTATCTAAATAAAAGGAGATCCTGAAAAAGATACGAGTGGAGAAGCAATTATTTTTTTAAATAATAGATAAAAGTTTCCAAAGTTGAAAACAGGCTTGAAGCTTCAGACTAGAAAGGTTCATGGAGCATCAAGATTAACAAAAAAGGAGTTCCTGGAGTTCCCGTCGTGGCGCAGTGGTTAACGAATCCGACTAGGAACCATGAGGTGGCGGGTTCGGTCCCTGCCCTTGCTCAGTGGGTTAACGATCCGGCGTTGCCTTGAGCTGTGGTGTAGATTGCAGACGCGGCTCGGATCCCGCGTTGCTGTGGCTCTGGCATAGGCCGGTGGCTACAGCTCCGATTAGACCCCTAGCC…
X.47298086.47298101.302.Insertion.1-2.A	GGATACTCCTACATGAAAACAGCCCTCTGAGATCAGAGTAGGTAACTGTTTCTCCTAAAAACATAGAGTAAGAGAAATATAAGTAAAACAAAGAAGCAAAGGAACCACTCCCAACTAAAAGACAAACATAATTCCATGAAAGAACAATGAAACATATTTTTCCAGTCTAATAGGCTCTGAGTTCAAAAAGGAAGTAATAAGGAGTTCCCATCGTGGCGCAGTGGTTAACGAATCCGACTAGGAACCATGAGGTTGCGGGTTCGGTCCCTGCCCTTGCTCAGTGGGTTAACGATCCGGCGTTGCCGTGAGCTGTGGTGTAGGTCGCAGACTCGGCTCGGATCCCACGTTGCTGTGGCTCTGGCGTAGGCCGGTGGCTACAGCTCCGATTCAACCCCTAGC…
X.47897366.47897379.1091.Insertion.1-2.A	GGGGCCTATGCCACAGCCACAGCAGCACTGGATCTAAGCTGCATCTGCAACCTACCCTGCAGCTTGCTGCAAGGCCAGGGTTTGAACCCGCATCCATGTAGAGAAAATGTCAAGCCTTTAACCTGCTTAGCCACAACAGAACCTCCTTATTTCTATATGGTAGCATCCTAAAAAAAATCCTACATCAAAAGGTATAAAGAGACAGGACACCATCAAACTCCTAGAAGAAAACATAGGCAAAACACTCTCTGACATCAACCTCATGAATATTTTCTCAGGTCAGTCTCCCAAAGCAATAGAAATTAGAGCAAAAATAAACCCATGGGACCTCATCAAACTGAAAAGCTTTTGCACAGCAAAGGAAACCAAAAAGAAAACAAAAAGACAACTTACAGAATG…
X.48204166.48204167.1006.Insertion.1-2.A	TAGGAAATAACCAGTGTAAAGAGAGGTGATTGATATAAAAATCCCTGGGGAGGCAAAAGAGTTGGAATATAGACCACAGTTGGCGGAATTTGATTTAGATAGGTGACAACACCTCTTGCATCAAATTAGTATTAAAGAAGGCAAGGATAGATGTGAATGTGAGTCAGTCTATAGAAATTACTGATGGGAAGTGAACATGAGGAACTTTCCACTTGATGGCTTCTATTTCTGTGTTGCAGAGGCAACAATATTTTTTGAAAATGGGGATGATGAGGTTGAAGAAATTGGGAAAGATATTAAAAAACCACTTGAGGAGTAAGAACAGCATAAAGAAAGGAAAATACTACTGGTTAGTCTTGACAAGGCCATTAAAGTTGGAGACTTGGAAATTTACATTAG…
X.48298279.48298288.304.Insertion.1-2.A	ACCTGGCATATGGCATGCTCTCAATAAATAGCAGTTCTTATAAAAAAAAATCATCAACCTGGCTTCTAGTCCTATACTTGGCTATTAATTAGCTGTGTGACCTTGGAGATTCATAATCTCATTGGACTTCAGCTGATTTATCTGTAAAAAAGACAGTAACATCTTAGTGCCTAAAAGTAAGGTATTTGAACTAATTTCTTTCTTTTTTTTTTTTTTTGTATTTTGTCTTGTTGTTGTTGTTGTTGCTATTTCTTGGGCCGCTCCCGCGGCATATGGAGGTTCCCAGGCTAGGGGTTGAATCGGAGCTGTAGCCACCGGCCCACGCCAGAGCCACAGCAACGCAGGATCCGAGCCGCATCTGCGACCTACACCACAGCTCATGGCAACACCGGATCGTTA…
X.49155472.49155473.299.Insertion.1-2.A	TTCAGTTGCAAGTATAACGGTGGTTGCCAAGGGCTGGGGAGAGGGGAAAATGGGAAGTTGTTTAATGGGTATAAACAATTCTGGAGTTTGGTTTACAACATTGTAAATGTACTTAGCATGATTGAACTGTACACTCAAAAATGGTTAAGATGATAAATTTTATATGTATTTTATCACAATTTAAAATAAAAATAAATCCAGGGAGTTCCCGTCGTGGCGCAGTGGTTAAGGAATCCGACTAGGAACCATGAGGTTGCGGGTTCGGTCCCTGCCCTTGCTCAGTGGGTTAACGATCCGGCGTTGCCGTGAGCTGTGGTGTAGGTTGCAGACGCGGCTCGGATCCTGCGTTGCTGTGGCTCTGGCGTAGGCCGGTGGCTACAGCTCCGATTCAACCCCTAG…
X.50179718.50179729.309.Insertion.1-2.A	ACATCATTAATCATTGGAAAACACAAATTAAAACCACGGTGATATCTCACTACATATCTATTACCAAGGCTAAAATTAAAAAAAAAAATAGCGACAACACCAAAGGTAGGCAAGGGTGCATAGAAACAAAATCATTCATACCTTGCTGATGAGAATGTAAAATACTACAGCTACTCTGTAAAATAGTTTGGTAGTTTCTTTTTTTTGTTTTTTTTTTTTTTGTCTTTTGTCTTTTTGTTGTTGTTGTTGTTGTTGTTGCTATTTCTTGGGCCGCTCCTGCGGCATATGGAGGTTCCCAGGCTAGGGGTTGAATCGGAGCTGTAGCCACCGGCCTACGCCAGAGCCACAGCAACGCGGGATCCGAGCCGCGTCTGCAACCTACACCACAGCTCAGGGCAA…
X.50908816.50908823.293.Insertion.1-2.A	CAGCAAAAGCATTTCTAAGAGGGAGGGAATTTATAGCAATACAAGCCTACCTCAGGAAACAAGAAAAATCTCAAACAACCCAGCCTAATACATAAAGAAACTAGAGAAGGAAGAACAGACAAAGCACAGATTTAGTAAAGGAAAGGAATTATAAAGATCAAAGCGTAAATAAATGAGATAAAAATGAGTAAAACAATAGATTCTTTTTTTTTTTGTCTTTTTGTCTTTTGTTGTTGTCGTTGTTGCTATTTCTTGGGCCGCTCCCGCGGCATATGGAGGTTCCCAGGCTAGGGGTTGAATCAGAGCTGTAGCCACCGGCCTACGCCAGAGCCACAGCAACGCGGGATCCGAGCCGCGTCTGCAACCTTCACCACAGCTCACGGCAACGCAGGATCGTTA…
X.51535050.51535051.315.Insertion.1-2.A	ATTTATTTGACTTTCTAAAGAGCTTTATTTTTTTATCCTAAATGGATGTTGTATTCTATCAAAACCTTTTTCTGTATCTATTGAGATGATAATATGGTTTTTATTCTTCAATTTGTTAATGTGATGTATCATACTGATTGATTTGCAGATATTGAAAAACAATTGCATCACTGGGGGGGGGAAAGACACTTGATCATGGTATGTGGTCATTTTATTTTTATTTTTATTTTTTTTGTCTTTTGTCTTTTTGTCTTTTGTTGTTGTTGTTGTTGCTATTTCTTGGGCCGCTCCCGCGGCATATGGAGGTTCCCTGGCTAGGGGTTGAATCGGAGCTGTAGCCACCGGCCTACACCAGAGCCACAGCAATGCAGGATCCGAGCTGCGTCTGCAACCTACACC…
X.51793062.51793078.995.Insertion.1-2.A	ATTCTTTCATGAAAACCACACACACAAAAAAAATCCCAACAAGCATATCATACACATGGTGTCTAAAATCACAAACCATGGGACACGTCTTGGAAAAAAAAATGAAAGAAGCTGCTTGGACTTTTCATCTAAACACATGCTGCTGACGTGTAGCAGTAGCTTGACACTTAAAGAAAAAAATGTAAAATAAAAGTCAATTACAAGGGCTTAATCTCTAGAATATATAAACAACTTATACAACTCAACAGCAAAAAAACCAATCAATCAATGGAAAAATGGGCAAAAGACCTGAATAGACATTTCTCCAAAGAAGATATACAGATGGCCAACAAACACATGAAAAAATGCTCAACATCGCTGATTATAAGAGAAATGCAAATCAAAACTCCCATGAGATAC…
X.52042483.52042484.149.Insertion.1-2.A	ATGTTACGTGTGCACTTGAGAAGAATGTGTATTCAGCTGCTTTTGGAGAGAATGCTCTATAAATATCTATTAAGTCCATTTGGTCTAATTCATCACTTAGGGCATGTGTTTCCTTGTTGATTTACTGTCTCCTTGTAGAATTTCTGTCCATTGCTCTAAGTGGAGTGGTAATGTCCCCCACTATTATTGTATCATTGTCAATTTCTCCTTTTAGATCCTTGCTGAGTAGCATTGAGAACTTTGTCTAGATACTCATGTTGCAACAGAAGAAAGGGTGGGGGAAAAAATGTAATTGTAATGTATACATGTAAGGATAACCTGACCCGACCCCCTTGCAGTGGGAAAATAATAATAAAAAAAATTTCTCCTTTTAAGGTTGTTAGCAATTGCCTTATATAT…
X.53579134.53579135.196.Insertion.1-2.A	AGAGAAAATATCCTAAATGCATAGATTTGTAGACCATTCCACATTTTAATTAAATTATCTTACAAAATTTCCCAACAGCCATGTGTAATTTATGGCAAAGTTTTCATAGCCATATCTGGTCTTGCCTTATGTATCATGATCCTTTGCTATTGCAGGCTCTGGCATATGTCATTAACAGAATGCCAAGTGAAAGTAGAATAAAAACACAACCTAGAATAGATTTACAAGGAGATCCCGCTGAATAGCATTGAGAACTATGTCTAGATACTCATGTCGCAACAGAAGAAAGGGTGGGGGAAAAAACTGTAACTGCAATGTATACATCTAAGGATGACCTGACCCCCTTGCTGTACAGTGGGAAAATAAAAAAAAAAAGAGTTGTAAAAAAAATAAAATAAA…
X.53764121.53764122.300.Insertion.1-2.A	GCACTGGGACTCAAATTCTACAAATCTGTGATTTCTAGGCCTCCTAGTTGATCAATGAGTATATGTGGTAGTACAATGATGAGGTTCTGAGTGGATGTTGGTATGCTGGTCAGAAAATATACAAAAGGACTGTAAAACCTTAGGGCAGAATGCCTAGATATCCAAAATATTTAGTGATCACTCTTTGAGCATGATTTTTTTTTTTTTGTCTTTTGTCTTTTTGTTGTTGTTGTTGTTATTGTTGCTATTTCTTGGGCCGCTCCCGCGGCATATGGAGGTTCCCAGGCTAGGGGTCCAATCGGAGCTGTAGCCACCGGCCTACGCCAGAGCCACAGCAACGCGGGATCCGAGCCGCGTCTGCAACCTACACCACAGCTCACGGCAACGCCGGATCATTAA…
X.54180784.54180785.130.Insertion.1-2.A	AAAAAATATTGGCTGAACACCCATTATTGACTGCCATTGTGCCAGGTATTGGAGATCCAGAGAGGAATAAGACATAGTCTAAACCTCCAAGGAGCTAATAGTCTAGTTGACCAGACTGCTATATATAAGATTTGCAATGCAATGGAACAGGTATGATGATAAAGGTAAGTGATGCATGGCTCGGGGGAAGGAAGTAATCTTTTTTTTTTTTTTTTTTTTTTTTTTTTTTTTTTTTTTTTTTTTTTTTTTTTTTTGTTTTATAATAATAATAATAATAATAATAATAATAATAATAATAATAATAATAATAATAATAATAATAATAATAATAATAATAATAATAATAATAATAATAATAATAATAATAATAATAATAATAATAATAATAATAATAATAAT…
X.54537627.54537661.177.Insertion.1-2.A	ACCATGAGGTTGTGGGTTCGGTCCCTGGCCTTGCTCAGTGGGTTGACAATCCGGCGTTGCCGTGAGCTGTGGTGTAGGTTGCAGACGCGGCACGGATCCCGCGTTGCTGTGGCTCTGGTGTAGGCCGGTGGCTACAGCTCCGATTCGACCCCTAGCCTGGGAACCTCCATATTCCGCCAGAGCGGCCCAAGAGATAGCAAAAAGACAAAAAAAAAAAAAGGTATTAAAGATTTGAATGTAATATCTGAAACCATAAAACTCCTAGAAGAAAACATATACAGTAAGTTCCTTGATATTGATCTTGGAAATGATTTTTTGTATCTGACTCTAAAAGCAAATATAACAAAAGCAAAAATAAACAAGTGGGACTACATCAAACTAAAAAGCTTCTGCATAGCA…
X.54590593.54590601.296.Insertion.1-2.A	AGGTTGTTTTGTACTTATTTTTTTGCTCCTTTCTTCTTTTGCTCTCTGTCCTTGTGTTTCATGAGTGTCTTTAGTGCTATGTTTGAAATCTTTACTCCTTTTTCTGTGTGTATCTATTATATATGTTTTTTTTTGGCTTGTAGTTACTATGAGGTTTATATATACCAATCTATTCGTGTATGTGCTTATTTTAAGTTTCTTTTTTTTTTTTTTTTTTTTTTTTTTTTTTTTTTTTTTTGTCTTTTGTCTTTTTGTCTTGTTGTTGTTGTTGTTGCTATTTCTTGGGCCGCTCCCGCGGCATATGGAGGTTCCCAGGCTAGGGGTCGAATCGGAGCTGTAGCCACCGGCCTACGCCAGAGCTACAGCAACGCTGGATCCGAGCCGCGTCTGCAACCTACA…
X.55553358.55553374.282.Insertion.1-2.A	TACTCTGTTGCATATTCAAATCCATAAACATGTTATATCTCTCCATTTATTTAGACCTTTGACTTCTTTCATTGGTATTTTGTTGTTTTTGGCAAATAGACTCTATTATATGCTTGTTAAGTGCATAACTTTCATTTTCTTTGGAGCAATTATAAATGATTAAAATGTTTTAAATTACAGTTTCCACATGTTCATTTTTATTTTTATTTTTATTTTGTCTTTTTGCTATTTCTTTGGGCCGCTTCCGCGGCATATGGAGGTTCCCAGGCTAGGGGTTGAATCGGAGCTGTAGCCGCCGGCCTACGCCAGAGCCACAGCAACGCAGGATCCGAGCCGCGTCTGCAACCTACACCACAGCTCAAGGCAACGCCGGATCGTTAACCCACTGAGGAAGGGCAG…
X.55611723.55611736.299.Insertion.1-2.A	AATAACAAATGTTGGCAAGAATGTGGAAAAGTGAGAACCCTCATAAACCGTTGTTGGGAACGTAAATTGGTGCAGCCGCTATGAAAAATAGCATGACAAGTTCATGAAAAATTAAAAATAGAACTACCATATGATCCAGTAATTCCATTCCTGGGTATTTATATGAAGAAAATGAAACCATTAATTAGAAAAGACATATGGAGTTCCCGTCGTGCGCAGTGGTTAACGAATCCGACTAGGAACCATGAGGTTGCGGGTTCAGTCCCTGCCCTTGCTCAGTGGGTTAATGATCCGGCGTTGCCGTGAGCTGTGGTGTAGGTTGCAGACGCGGCTCGGATCCCACGTTGCTGTGGCTCTGGCGTAGGCCAGTAGCTACAGCTCCGATTCGACCCCTAGCCT…
X.55643144.55643145.283.Insertion.1-2.A	ACAACCACCTGATGAGATGGAGACATATTTGCAGGTGAGGACAGGAAAGACCAGAGTTTAAATAGTTTGTCCAAGGCCACACAGCCCATAATAATAATGGTGATTACCATTTCTTGAGTACTTCTTATCTCACAGGCACTGTGCTTTTAAGAGATCAACATCTTGTCTGTCACTGAAGCCTCAAATTGACCCTATTTCTTTTTTTTTTTTTTTGTCTTTTTTGTCGTTGCTATTTCTGGGGCCGCTCCCACAGCATATGGAGGTCCCCAGGCTAGGGGTCGAATCGGAGCTGTAGCCCCCAGCCTACGCCAGAGCCACAGCAACGCGGGATCCGAGCCGCGTCTGCACCCTACACCACAGCTCATGGCAACGCCGGATCATTAACCCACTGAGCAAGGG…
X.55903758.55903759.476.Insertion.1-2.A	TTGTGTCTCGTCCAGCGCTGCAGGGCAACAGGAGATCCTGGAAGAGGGACAGCGCAGCTAATAAAACACAGAATACTCACAGAAGACTCTTAAATTTAGAAAAGTGGGGGACCAGGAGGCACTCTGTTCCACAGAAAAAAGGCGCCTAGGTTTTAGCCCACATGTCTTTTATTAGGGAAGGTGATGCAGGTTAATGAGCAAAATCAGGTGCAGTTAATGATAAGGCTGTCTCTTAGTGGTTGTGCTTTGGCACGTGCACCAATTTTGTTTACTGCATCGTTCAGCAGTTTCAATGGTCTCCAACACTGTTGTACAGTAGAGGAAATGATATCCATCCAGTGTCCTGGGATAGACCATAATGGAAAAGAATATGAAAAAGATATATAGAGAGATATATAT…
X.55905334.55905335.303.Insertion.1-2.A	CTGATTTGACCCCTAGCCTGGGAACTTCCATATGCCCCAGGTGTGGCCCTAAAAAACAGACAAACAAAAAAGTATTATTACAAGAAGATGTCCACCACCAGTTCTCCTTCTCTAGTAAGGACAAAGATAAATGAAAGAGGCTTAAACTATATTGAGAGTGTTAGGTTACACATAAGGAATATGCTCAATAATAATATTTAAAAAAAAATTTTTTTTTTGTGTTTTTGTTGTTGTTGTTGTTGTTGTTGTTGCTATTTCTTGGGCCGCTCCCGCGGCATATGGAGGTTCCCAGGCTAGGGGTTGAATCGGAGCTGTAGCCACCGGCCTACACCAGGGCCACAGCAACTCGGGATCCGAGCCGCGTCTGCAACCTACACCACAGCTCACGGCAACGCCAGA…
X.55987501.55987522.709.Insertion.1-2.A	CAAATCAATGGAGAAAGCATAGTTTTTCTAATAAAAAATCATGCTGGGACCTTTGGACATCAGTATTAAACAAAACAAAACAAAACAAAAAAAGCCAACCTTGACTTGAGTTCCCATTGTGGCTCAGCAGATTAAGAATCCAACTAGTATCCATGAGGATGTGGGTTTGAGTTTGATCCCTGGCCTGGCTTAGTGGGTAAAGGGTCCAGTGTTGCTGAGAGCTGCAGTGTAGGTTCCAGATGAGGCTCGGATCTGGTGTTGTTGTGTCTGTGGCATAGGCCAGCAGCTGCAGCACTGATTCAGCCCCTAGCCTGAGAACTTCCACAGGTTACAGGTGCGGCCCTAAAAAGACGAGAAAAAGCCCAAACCTTGATTAATACCTCACACTCTACAAAAGAA…
X.56010377.56010391.390.Insertion.1-2.A	CCGAATTGGCAAGGAAAAAGTAAAACTGTCTCTGTTTTCAGATAATATGTTCCTATATAGAAAACCCTAGATTTCACCAAAAAACTGTTAGAAATGATAAATGAGTTCAGTAAAGTTGTATGATACAAAAATCAACATACAAAAATTAGTTGGGTTTCTATACTCTAACAATGAACTAACTATTCAAAAAAAGACTTAAGGAGTTCCCGTCGTGGCGCAGTGGTTAACGAATCCGACTAGGAACCATGAGGTTGCGGGTTCGGTCCCTGCCCTTGCTCAGTGGGTTAACGATCCGGCGTTGCCGTGAGCTGTGGTGTAGGTTGCAGACGCGGCTCGGATCCCGCGTTGCTGTGGCTCTGGCGTAGGCCGGTGGCTACAGCTCCGATTCGACCCCTAGCC…
X.56195889.56195890.2219.Insertion.1-2.A	TTCAGGATCCAAGCCACGCCTGTAGCCTACACCACAGCTCCCAGCAACGCTGGATCCTTAACCCACTGAGCAAGGCCAGGGATCAAACTTGCATCCTCATGGATCCTAGTCAGGTAGTTGGGTTTGTTACCACTGATCCACAATGGGAACTCCAGCCATGTGATTTTTATACTTTCTTTTGTTAATGTGGTTGGCACATTGATTGATTTGTGTACACTAAACCAGACTTTCCATTTCCTATAGTTTTTACTTTTCCATTTAAAGAAGATCCTTCAAAGTTTCTTTTAGGATAGGTTTAGTATTGATGATTTCTTTTAGTTTTTGCTTGTCTGAGGAAATGATAATCTTGCTGGATAGAGTATCTTAGGTTGACAGTTTTTCCCTTTCCAGACTTTGAGT…
X.56223005.56223006.194.Insertion.1-2.A	GAATCATGACCTCTGCAAATAGTAATAGTTTTACTTCTTCTTTTCCAAATTGGATTCCTTTTATTTCTTTTTCTTCTCTGATTGCTGTGGCTAGGACTTCCAAAACTATGTCGAATACAAGTGGCATGAGCAGAAAGCCTTCTCTTTTTCCTGATCTTAGCAGGGATGCTTTCAGTTTTTCACCATTAAGAATGATATTAACACAACCTAGAATAGATTTATAAGGAGATCCGGCTGAATAGCATTGAGAACTATGTCTAGATACTCATGTTGCAACAGAAGAAATGGTGGGGGAAAAAACTGTAACTGCAATGTATACATCTAAGGATGACCTGACCCCCTTGCTGTACAGTGGGAAATTAATAAAAAAAAAAGAAAAAAAAAGAATGATATTAGCCG…
X.58167430.58167431.255.Insertion.1-2.A	TCAGCAGAGATGGCACTATCAGGAGAAGTAAAGCAAAGTGAGAGAAAGCATACAGAGTCTTTAGCACAGTACTAGAACATAATGGTAAAAGAAGAAAAAGCATATGGAGTGCTTAGCACGGTGCCAAAGCACAATAAGTGTTCAATAAATATTAGTTGTTGACATACATTGTTATTAATAATCAAGAAAAATGCTACTTTAAAAGGGTTAGGAGTTCCCGTCGTGGCGCAGTGGTTAACGAATCTGACTAGGAACCATGAGGTTGCGGGTTCGGTCCCTGCCCTTGCTCAGGGGGTTAACGATCCGGCGTTGCCGTGAGCTGTGGTGTAGGTTGCAGACGCGGCTCTGGCGTAGGCCGGTGGCTACAGCTCCGATTCACCCCCTAGCCTGGGAACCTCC…
X.60607285.60607308.313.Insertion.1-2.A	GTTGTCTCAGGGGTCCTTTAATATGCTCTCATTAAAATTTTTTTTCTTTTTTCTGTTCTGATTGGGTAATTTTTATTATTCTATCTTCTAGATAACTTATGTGTTCTTCTCCATTACCTAGTCTGTTGTTAATTCCCTCTAATTTATTTTTCATCTCAGTTATGTATTCTTCAGTTCTGACTGGTTCTTTTTTATTTTTTATTTTTTTTTTTTTGTCTTTTGTTGTTATTGTTATTGTTGTTGTTGTTGCTATTTCTTGGGCCGCTCCCTCGGCATTATTGTTGTTGTTGTTGTTGCTATTTCTTGGGCCGCTCCTGTGGCATATGGAGGTTCCCAGGCTAGGGGTTGAATTGGAGCTGTAGCCACCGGCCTACGCCAGAGCCACAGCAACGCAGGATC…
X.77298936.77298937.316.Insertion.1-2.A	CATAAAAACATATCCATTATTTTTTCCCATATAGGTTATTACAAACTATTGAGTAGATTTTCCTGTGCTATACAGTATGTTTTCATTAATCATCTATTTTATACAGTAGTGTGTACATGTTACAATTTTTCCTCCCAATTTTTCCCTCCCCCCAATGGTTTTACCTATGGCAACCACAAGAATGGTCTTAAAATGTGTTTGTTTCTCTTTTTTTTTTTTTTTTTTTTTTTTTTTTTTTTTTTTTTTTTTTTTTTTTTTTTTTTTTTTTTTTTTTTTTTTTTGGCCCCCCCCTCTTGGGCCGCTCCCGCGGCATATGGAGGTTCCCAGGCTAGGGGTTGAATCGGAGCTGTAGCCACCGGCCTACGCCAGAGCCACAGCAACGCTGGATCCGAGCCGCGT…
X.84260627.84260628.286.Insertion.1-2.A	ATTATGTCCTGAGGATGAAGCCCTCATGAATGGGATTGGTGCCACTATAAAGAGACCCCAGCAATCTCCCTTGCTTTTTCCACATTATGCAGTCACAGAAAGGGACTACAATTCAAAGAAATGAAATTTAGTAGTTCCAAGCTTCAAAGAAATGTCAAAAGTTTTGATTCCATTCAATAAAGAACAAAAGTTGTATTTTTTTTTTTCTTTTGTCTTTTTGTTGTTGTTGTTGCTGTTTCTTGGGCCGCTCCCGCAGCATATGGAGGTTCCCAGGCTAGGGGTTGAATCGGAGCTGTAGCCACCCGCCTACACCAGAGCCACAGCAACTCGGGATCCGAGCCGCGTCTGGAACCTACACCACAGCTCACGGCAATGCCGGATCGTTAACCCACTGAGCAA…
X.87775818.87775836.281.Insertion.1-2.A	CCACAGACTACAGGCATGGCCAAAATAAATAAAGAAAGAATAAAAATAAAAGCAGCTATGTCCATTTCTCTTCTTTGTTTTAGCTCTTTCAATGACTCTCTATTGTCTATTGGAAAAAGACCAAGCACTGAAAATAACATGTAAGGCCCTGCTCTTGCTTCTGCTCCAGCTCGTCAGCTGTCACGACTTGCCTTTCTTTTTTTTTTTTTTTTTTTTTTTTTTTTTTTTTTTTTTTTTTTTGTCTTTTTTGCTATTTCTTGGGCCGCTCCCGCGGCATATGGAGGTTCCCAGGCTAGGGGTGGAATCGGAGCTGTAGCCACCGGCCTACGCCAGAGCCACAGCAACGCGGGATCCGAGCCGCGTCTGCAACCTACACCACAGCTCACGGCAACGCCGGAT…
X.89017735.89017748.288.Insertion.1-2.A	GTCACATACGTTTCTTTGTGCAATACCAAATAGAAGGTAAAGAGTTTAGGCAACACTTCTAAACTGTTACCTACTTAATTTTTTACGCACCTGATGAAGTAACCATAAATTTTCCAACTATTTCTTAAGACAGTGAGCAATAAAGGTTATTTCTTCATTGTCTTGGATAACAGGAGCAATCACAATGGATTACATGTTCTTTTTTTGTAATTTTTTTTAAATCTTTTTTTAATCTTTTTTAGGGCTGTATCCACAGCATATGGGATTTCCCAGGCTACGGGGTCAAATTGGAGCTACAACTGCCAGCCTACACCCCAGCCACAACAACATGGGATCCAAGCTGCATCTGCGACCTGCACCTCAGCTCACAGCAAAGCCAGATCCTTAACCCACTGAGCG…
X.89152703.89152706.133.Insertion.1-2.A	ATAGATTATCTAGTGAAAGGAGGTTGTCCAGGGTAGTTGAAAACAAGCCGCGTAACTTCTTGACATGAAAAACTGGGCAAGAAAAATGGCGTTTTCCCTAAGAGAGAGGCGATTTGATTGATAAACATGAGGTAATATTCTCAGGACAATGGAAGAGGTCACTAGGAAGGGACAAGTGTGTGCCAGCTTAGAGGATAAGATATGTCTAGATACTCGTTGCAACAGAAGAAATGGTGGGGGAAAAACTGTAATTGTAATGTATACATGTAAGGATAACCTAACCCCCTTGCTGTACAGTGGGAAAATAAAATTAAAAAAAAAAAAAAAAAAAGAAAGATCAAATGTCATTAGAGGTAAAAAAAAAAAAAAAGTGGGGGCAAAAGTTAAGTAGAGAAGGAG…
X.90588712.90588713.337.Insertion.1-2.A	CTTGGATTCTCCTGCCATAATGCATGTGGTGGTTCCCTTGATCATGTCCTGTTCTATAAGACCCTAGTTTCTATTCAATGTGGCTACTCTGGGGAGACTGTTGTACCCTAAATTCAAGACATTGCCTACTGGCTTTCTGAGATTAAGCTGGAATTACTGTTCAGATAGCATAGTGATCCTTATCAGACTTGATAATTTTATTTTATTTTTTTATTTTTTTATTTTTTTTGTCTTTTGTCTATTGTCTTTTTTGTTGTTGTTGTTGTTTTTGTTGTTGTTATTGTTGCTATTTCTTGGGCCGCTCCCGTGGCATATGGAGGTTCCCAGGCTAGGGGTTGAATCGGAGCTGTAGCCACCGGCCTACGCCAGGGCCACAGCAACGCGGGAAAAACCGCAACC…
X.9479309.9479592.283.Deletion.1-2.A	AGAAAGGGGGAGAAATGGACTGTGGCAGTGGTTCTGACCTTTGTCAAGCCAGAGGGTGGGACCTCGGGGCGTGGCTGGAAGGTACATTTGCAGAGCAAGCCCCTTCCTCTTCTCTGTCACGACATTAACATCCCCTGGAGAATCTTTCAAAAATTCCAGGGGTTCCACTGTGGTGCCGTGGATTAAGAATCCGCCTGCAGGAGTTCCTGTCGTGGCACAGTGGTTAACGAATCTGACTAGGAACCATGAGGTTGCGGGTTCGGTCCCTGCCCTTGCTCAGTGGGTTAACGATCCGGTGTTGCCGTGAGCTGTGGTGTAGGTTGCAGACGCGGCTCGGATCCCGCGTTGCTGTGACTCTGGCGTAGGCCGGTGGCTACAGCTCCGATTCGACCCCTAGCC…
X.10236801.10236970.169.Deletion.1-2.A	GCTCATGTAAAGGTTGCACCCTCAGAGAGAACATCTTGGGTCCTTTTGACTAGGTTATGCGTCTTTGCTTTAAGCTTCTGTAGCTGACCATGTTTTGTGTCTGTTACCCTCACCCTCTTGTCTAAAAGCTCATATTAGGGACCTTGTCTGCCATGTTCATCTCTGTGCGTTGGTACCTAGCACAGTGCTCATTACATACCAACGCCCTGTTGAGGATAAAGCTGGGGTTTTTGGCATCAGGAAATAGGGAAGGCCTTTCCTCCTGGGGTTGGGGAGCATATTGTTTGCAAACCAGCGGTCAAGAAGTTGGCAGTCATCTGTAAGGTTTTGTTGATAGACCAAAATGTAATTAAATGAATCCCATATTCCTTATTAAAATATGGAATTTCCCCCCCCCAT…
X.13116632.13116940.308.Deletion.1-2.A	TTCAGGTGACACTGCTTTGGCCAAGATACCCAGTGTTCTCCTTACTTGCTGCAAGGAATGATACATCTTTCCTTCTCCTATTCTCTGGCTTGGCTGTGTCTTTTGGCTTGACACCCACCAAGAGGCGAACCCCATTTTCAGGTAACATGGGGAGCAATATCCCATACCTTTGAGCGATCTTCAAACAACTGAAATCTTTTTTTTTTTTTTTTTTTCTTTTTTTAATCTTTTTGTCTTTGTTGTTGTTGTTGTTGTTGCTATTTCCTGGGCCGCTCCCGCGGCACATGGAGGTTCCCAGGCTAGGGGTCGAATCGGAGCTGTAGCCACCGGCCTACGCCAGAGCCACAGCAACGCGGGATCCGAGCCGTGTCTGCGACCTACACCACAGCTCACGGCAAC…
X.34170146.34170387.241.Deletion.1-2.A	AGCAAAATAAATTAAAAAAAATTAATCTGTATTTCAGTATTTATCTCTTGCCCCCCCAAAAAGAGTCTACAGTTTTCGGAAGTTAAAATACCAAATAAGGTTTCCCACACAGACCTCAGATCAACGTATGTCATTGAGGAACAACCTTTGGGGAGGGAGGGATGGGCAGAAAAATGAAGGAAGGGACAAAAGAAGACTCTAAAAACAAGAGAGGAGTCCTTCGTGGGCAGTGGTAACGAATCGACTAGGAATGGGGGGTTCGTCCTGCCTGCTCAGTGGGTCGGGGCGTGGTGAGCTGTGGGAGGTGAGCGGGCTCGGATCCTGCGGCTGTGGCTTGGGTAGGTGGCAGCTACAGCTGATTTGACCCTAGCCTGGAACCCATAGCGGGAGCGGCCAAGA…
X.36492387.36492661.274.Deletion.1-2.A	TTGGAGCTACAGCTGCCGGCCTACACCACAGCCACAGCAACACAGGATCTGAGCTGCGTCTGCAACCTACACCAGAGCTCCCAGCAACGCCGGATCCTTAACCCACTGAGGGAGGCCAGGGATCAAACCGGCCTCCTCGTTGTTACTAGTTGGATTCATTTCTGCTGCGCCACAACGGAAACTCCATGTCTCTCACTTTATTTATTTATTTATTTTTTTGTCTTCTTGCCTTTTCTTGAAACCCTCCTGTGGCATATGGAGGTTCCCAGGCTAGGGGTCGAATCGGAGCTGTAGCCCGGCCTACGCCACAGCCACAGCAACGCGGGATCCGAGCCGCGTCTGCGACCTACACCACAGCTCACGCAACGCCGGATCGTTAACCCACTGAGCAAGGCAGGA…
X.36564339.36564521.182.Deletion.1-2.A	CATGGAGGAAATGTAGCCTTTTCAACAAAGGGTGCTGGAGCAATTGGGCATCCACAGACAAAAGATGAACCTCGACCTAAGTCTCACTCCTTATGCAAAATTAATTCAAATGGATCGCCAAGTTAAATGTAATATAGAAAACTATAAAACCTTTAGAAAAAAAGGCATAGAAAACCTTCAGGACCTAGGGATAGACAAAGATATAGACTTGACACCCAAAACACAAGCAATAAAGGGAAAATTGATCAATTAGACCTCAACAAAATTTAATTTAATTTTTTTCCCCCCTCTGGGAAAGATCCTTCTAAGAAGAAGGAAAAAAAAAACTAAAAAACATTAAAAAAAAAAAAAAGGTACAAATTGGGAGGAAAATATTTGTAAGCCACATATCTGGCAAAG…
X.46322911.46323208.297.Deletion.1-2.A	AAGATTCTCAAATTCATCATCTGAGGCTAAGCCAAAGTGAGACAGAAAAATCATTAATGAAGCAGTACCTATATTAGGTTACAGATAAGACTCAGGAGGGGGGCCACTTCCAAGCATTGTTCAAGTAGTCTACTTGAAAATCTGGCTTTTATATTCCCTAAATCCACAGACTTTAATATAGCAGTATCAAATAGTTTTTTTTTTTTTTTTTTTTTTTTGTCTTTTGGTTGTTGTTGTTGTTGCTATTTCTTGGGCCGCTCCCGCGGCATATGGAGGTTCCCAGGCTAGGGGTCGAATCGGAGCTGTAGCCACCGGCCTACGCCTGAGCCACAGCAAAGTGGGATCCGAGCCGCGTCTGCAACCTACACCACAGCTCACGGCAACGCCGGATCCTTAACC…
X.47748105.47748216.111.Deletion.1-2.A	ATAAACTTAGTCAAGGAGGTGAAAGACTTATACACTGAAAAGTATAAAAAAAATGATAAAGAATTTGAAGATGATCCAAAAAAGAGGAAAGATATCCGTACTCTTGAATTGGAAGAATAACTATTGTTAAATGTCCATAATACCCAAAAGCAATCTACAGATTTAATTCAATCCCTATTAAAATGTCCATGACATTTTTCACAGAACTAAAACAATTAATCCTAAAATCTAAATAGAACCACAAAAGACACAGAATTGCAAAAGCAATTCTGAGGAAAAAGAACAAAGCTGGAGGCATAAGCCTTCCAGTCTTCAAACTATACCATAAAGATATCTTAATCAATACAGCACAGTACTGGCACAAAAACAGATATATGGATCAATGGAATAGAATAGAGA…
X.47770185.47770338.132.Deletion.1-2.A	TAACTTTAGCGATGGTGCTAGTATTTGTTTCAGTGGTGCACCCAGCCCCAGTGATGGCTTTGGTGGCAGAGATGGCATTAGTTTTGGTAGCACATGCAGCACCAGTGCCACCTTCAGCAGTACAGCCAGCATTAGCTTTGGTGGCACACACTACACTAGCGGCAGCTTCAGCAGTGCAGCCAACATTTGCTTTGGTGGCATGCCCAACACTTGTTCTACTTTCAGTGGTGGAGCCAGCATTAGCTTTGGTGGTGCAGCCAGCACCAGTTCTAGTTTCAGCAGTGAAGCCAGCATTAGCTTTGGTGGCACACCTTGTACCAGTGCCAACTTCGCAGGTGGAGTTAGCCCTAGTTTCAGTGGTCCACTGAACACCAGTACCAGTTTCAGTGGTGGAGCCAG…
X.47829144.47829886.742.Deletion.1-2.A	TAGAAAAGTTTTAAAAACTGAATTGATTTTGGAACCACAACACATAGAAGGGTAAAACAAAAATATGAACCTCCACAGGATAAAATTAATACAATATCATCGTAATAGAAACTATATCCACAATAGAAACAAAACTCAACCAAAATACGAATACCATGAAATCTCAACTCACATGAAAAAAGACCATCAATACACATGAACAGTTTGGAGATACCTTAGAAATCTATACATAGAACTTCCATATGACCCTGCAATCCCACTCTTGGGCATCTATCCGGACAAAGCTCTACTTAAAAGAGACACATGCACCCGCATGTTCATTGCAGCACTATTCACAATAGCCAGGACATGGAAACAATCCAAATGTCCATCGACAGAGGATTGGATTCGGAAGATGTG…
X.47950517.47950797.278.Deletion.1-2.A	AATGGACCCAAAACCTTAACAGATATCTCACCAAGGAAGAAATACATATGGTAAATGAGCATATAAAAAGATGCCCCATCTGCTAACCCCAAACTCCCAGTCCATCCCACCCCCTCCCCATCCTCCTTGGCAATGACAATTCTCTTCTGTACATCATAGTATTTCAATGACAGGTTTTTTTGCTCACTGCTTATTTTTTTGTATGTTTTTTTTTGTTGTTGTTGTTGTTTGTTGTTGTTGCTATTTCTTGGGCCGCTCCCGCGGCATATGGAGGTTCCCACGCCAGGGGTTGAATCGGAGCTGTAGCACCGGCCTACACCAGAGCCACAGCAACGCGGGATCCGAGCCGCGTCTGCAACCTACACCACAGCTCACAGCAACGCTGGATCGTTAACCCAC…
X.48220049.48220179.130.Deletion.1-2.A	TTGAGTTAAAGGCATTGAAGAGCAGAATGAATAATGCAGAGGAATGGATTAGTGACTTGGACGGTAGAATAATGGAAATCACCCAATCAGGGCAGCAGACAGAAAAACAAATAAAAAAATGAAAGCAATATAAGAGATCTATGGGATAATATAAAGTGGGTCAATCTAGACATAATATGGATTCCAGGAGGAGAAGAAAAGATCTATGGGATAATATAAAGTGGGTCAATCTAGACATAATATGGATTCCAGGAGGAGAAGAAAAGATCTATGGGATAATATAAAGTGGGTCAATCTAGACATAATATGGATTCCAGAAGGAGAAGAAAAAGAAAAGGGGAATGAAAATATATTTGAAGAATTTATTGCTGACAACTTTCCAAATCTAAAGGGAACAGA…
X.48434718.48434848.130.Deletion.1-2.A	GAAATGTTTTATTGGGACCACAAAAAATTATGAAATCACTGATTGACAAATATGATATCAAAACTAGCAAGCATGAAAAGAGAGGTTGGAGGCAGGATATTGAAAACGCAGTTGAAATTAAGAGACTAGCAACCAAAAACAATTCTGTATATATCAAGATCTAATGGGATATCAAAATCTAATGGTAATCATAAACTAAAAAACTATAATGGATGCACAGATGAAAAAGAAAAAGCAATCCAAACAATACACTAAATGTTGTCAGTAAATAGAGAAAACAACAAAAGAGGAAGGCAAAAAAGACCCAAAATAACAACCCTATCCAATTAAGAATATGGCAATAAATTCATACTTATGCATAATTTCACTGAATGTATACAGATTAAGTGTCCAAACAAA…
X.49295354.49295672.316.Deletion.1-2.A	ATGGCATTTTATAACACCAGTGTCTTCCTTGTAGAATGAGCTCATACAAATTGCTGCTTCCAGTACTTATATATTCAGGTGCTATTCCAGTTTCTTTTTGCATCTCCAGGAGACTCTCCAAGATCAATGAATAGGTCTTATCCAGGCTCTTTTCAAACTCTGTTTCTGCACTGGGACTCAGAACACATGAAATTTGCATGCAGGAGTTCCCGTCGTGGCGCAGTGGTTGACGAATCCGACTGGGAACCATGAGGTTGTGGGTTCGGTCCCTGCCCTTGCTCAGTGGGTTAACGATCCGGCGTTGCCGTGAGCTGTGGTGTAGGTTGCAGACGCGGCTCGGATCCCGTGTTGCTGTGGCTCTGGCGTAGGCCGGTGGCTACAGCTCCGATTCGACCCCTA…
X.49424400.49424644.244.Deletion.1-2.A	TATTCAGAAGAGGTGTTACCTCTTCTTTAAACGTTTGGTAGAGCAGAGATGTAAAGCCGTCAGGTCCTGGACTTTTGTGTTTTGGAAGTTTTTAATTTAAGTTGAATTTCAGTGTTGTGATTTGTCTATTCATATTTTCTACCTCTTCCTGGTTCAGTCTTGGTAGGTTGTACCTTTGTCTGAATCTGTTCATTTCTTCTTTTTTTTTTTATTATTATTTTCCCACTGTACAGCAAGGGGGTCAGGTCATCCTTAGATGTATACATTGCAGTTACAGTTTTTTCCCCCACCCTTTCTTCTGTTGCGACATGAGTATCTAGACATAGTTCTCAATGCTATTCAGCAGGATCTCCTTATAAATCTATTCTAGGTTGTGTCTGATAAGCCCAAGCTCCCGAT…
X.49989599.49989855.250.Deletion.1-2.A	AATTCTTTTACCTGGTAGGTTAAGTTGTTGGTTTGAGATTTTTCTTCTTTTTAGAGGAAGGCTTCTCTCGCTGTGAATTTCCTTCTAAGAACTGATTTTTCAGCATCCTGTAGATTTTTAATAGTTCTGTTTCCCTTATCATTTGTCTCAAGGTACATTTTAATTTCCCTTTTGATTTCCTTGTTGACCCATTCTTTTTATTTATTTATTTATTTATTTATTTTTGTCTTTTTGCTATTTCTTTGGGCCGCTCCCGCGGCATATGGAGGTTCCCAGGCTAGGGGTCCAATCGGAGCTATAGCCACCGGCCTACGCCAGAGCCACAGCAACATGGGATCCGAGCCGCGTCTGCAACCTACACCACAGCTCATGGCAACGCCGGATTGTTAACCCACTGAG…
X.50205438.50205739.298.Deletion.1-2.A	ATATGGTGAAAGCACATAAATACAGAGAAGTTACTACACATGGGAAAACAGAGCATGTTCAGACTGGCACAAATACAATAGAGAGGGAAAAGGCTGTTGGAACAACTATGGAGTTGTATGAATATTGGTGGATGATTGACTGAAGAGATGGAAAAGGGGTTCTCCTCCCTTCCCCAGTAAAGGCTAAAAAGGAAGAAATGGGGAGTTCCCGTCGTGGCGCAGTGGTTAACGAATCCGACTAGGAACCATGAGGTTGTGGGTTCGGTCCCTGCCCTTGCTCAGTGGGTTAACGATCCGGCGTTGCCGTGAGCTGTGGTGTAGGTTGCAGACGCGGCTCGGATCCTGCGTTGCTGTGGCTCTGGCGTAGGCCGGTGGCTACAGCTCCGATTCAACCCCTAG…
X.50484237.50488296.4058.Deletion.1-2.A	GCTTGGCCAGAATCATTCCCCTAAGACAATGTTTCAAAAAATATGGCACAGACCACCTGAGTCAGAACCATCTGAAACAGTTTTGGTTCTGTTTCAGGAATATGCAGGGAGTTCTCGCTGTGGTGCAGTGGTTAAAGAATCTGAATAGGAACCATGAGGTTGCGGGTTCGATCCCTGGCCTTGCTCAGTGGGTTAAGGATCCCGTGTTGCCGTGAGCTGTGGTGTAGGTTGCAGACGTGGCCCAGATCCCGTGTTGTTGTGGCTCTGGCATAGGCCAGTGGCTACAGCTCCGATTAGACCCCTAGCCTGGGAACCTCCATATGCCACGGGTGCGGCCCTACAAAGACAAAAAGACAAAAAAAAAAAAAAAAAAGAATATGCACATTTAGGAAAATGCAT…
X.50968212.50968326.101.Deletion.1-2.A	ATTTAAGGGAATAAAATGCCTCCCCCATCACAAGCTTCACTTTGTATAATCCTGAACAATATTTCCTAAATTTGGGTTTGTCTCAAAATTACAGTATATTTTATGCAGCTGAGAAACTTCCAGTACTTGTCCTCACAAACCATACTTGCTGCACATCTCTAATGCTACAAATGAGTTTTCCCACTTATCTCTCTAGCACCCACTTATCTCTCTAGCACCATAAAACTTCCAGTACTTGTCCTCACAAACCATACTTGCTGCACATCTCTAATGCTACAAATGAGTTTTCCCACTTATCTCTCTAGCACCATAAAATAATAGGAATAGCACAAGTGTGGAACACCACATAATAACTAAACAAATCACACATAGCCATGTCTAAGAAATTATCCACATGGA…
X.51203989.51204546.550.Deletion.1-2.A	ATCCTTTTCATTAACTCCCTGTGTGACCTTATCTAGGTCTGTTCCTTTCTCTTGGCTTCTATTCCCACATTTCTAACAGAAAAGGGTTGGACTAGTTGGCTGGTACCCTAGCTCAGTCATTTTGGGATTCTATGACAGCATAAATGGTATCCTTTTGGATTTCTGGGCAGCAAAATAACTGGTTAACTATATTTTCATTTATTTATTTATTTATTTTCATCTTTTTGCCTTTTCTTGAGCCGCTCCTGCGGCATATGGAGGTTCCCAGGCTAGGGGTCGAATCAGAGCTGTAGCCACCGACGTAGACCACGGCCACAGCAACGCAGGATCCGAGCCTACACCACAGCTCACCATAACGCGGGATCCTTAACCCACTGAGAAAAACCAGGGATCGAACCT…
X.51460504.51460941.437.Deletion.1-2.A	TTTTTAGGTATTACACCAGTGTCCCACATCTTGGCACCAATTACAGTCTTTGTTAGCTCAGGTTACTATAACAAAATACTGTAAACTAGGTAGCTTAAATAGCAGACATTTACTTCTCACAGTTTTGTATGCTTGGAAGTCCAAGAACAGGGTGTTGCAGATTAAATCCTTTGTGAGGGTGTGCTTCCTGGCATACAAATGGATACTTTTGCTGTGTGTTCACATGGGTTATACCTTAATGCATGTGTGTGGAATGACAGAGAGGGAGAGCAAGAAGGAGATGGGGAGGAAGAGGGAGAAAGAGAGAGACACACAGAGGGAGATCTGGTATCTCTGTCTTCCTCTTCTTATAAGGGCACTAATCTTATCATTAAGGTTTCACTTCCATGACTTAATCTA…
X.52117497.52117746.241.Deletion.1-2.A	CCTTAAAAAAATATTGCTTTGGCCTTGGGTCTTGGTACAGGTAAGATTTTGTGTGTACCCTTTAAGAGTGAAGTCTCTATTTACCTCAGTTTTGTGGGGATCCTGCAATTAAGGCCTGATGGCTTTCAAGGCCAAATGCTCCATGGGCTTTACTTCCCAGTACTGCAATCCTAGCTTCTGTGGGAAGCCTCACATGGATCGCCTCACAAGGCTGTGTCTAGAGGCAACTGTAGTCTCAGGATGACATTATGCAACTTGTCTGATGATGAGTGGAGCTGTGTCCCTGTCCAATTAGACATTTTTCCAGCACTGCAGCCTACAGGGTGAGGCCAGGTCTTGGTGCTAATGATCAGAGATGTCATTCCCCATCAGCAGAAATGTTCATACATTCCCAAGTAT…
X.52574847.52575175.328.Deletion.1-2.A	AGAGGAATCTACTCAATATTCTGTGATAATCTATATGCGAATGGATATGTGTATATATATAACTGAATCACTTTTCTGTACAGTAGAAATGAATGCAACACTATAAATCAACTAAACTTCAATAAAATTATTTTAAAAAAGAATTAAACAGCCAGTCAAACTGAATAGCACAACTATATTAATTGGTATTTTGATATTTCTTTTTTTTTCTTTTTTTTTTTTTGTCTTTTGTCTTTTTGTCTTTTGTTGTTGTTGTTGTTGTTGTTGCTATTTCTTGGGCCACTCCCGTGGCATATGGAGGTTCCCAGGCTAGGGGTTGAATCAGAGCTGTAGCCACCGGCCTACGCCAGAGCCACAGCAACGCAGGATCTGAGCCGCGTCTGCAACCTACACCACAGC…
X.52914103.52914238.135.Deletion.1-2.A	GCAACTTTAATATTTTTCTGTTTTATATATCAGACTTAATCAAAAGGTAACATTCAAAAAAAAGTTGATGCTTAAAATTATTATAAAACCACTGATTTATCCCAACTCCTTTATTGTACAGATGCGAAAACAGAGGCTGAGAGAGGTAAAACTATTATTTGCTCAAGATCACACAGTAAATCAGTCATGTAGTCATATGTCATGTAGTCATGTAGTCATGTAGTCATATGTAGTCATACATGTAGTCATGTAGTCATATATAGTCATGACTATATGACTATATGACTACATGTAGTCATGTACTCATATGGCACATGTAGTCATGTGGCACATGTAGTCATGCCAGGGCTAATGAAGATTCTCATTACATGACCTCAGCTCAATTATCATTTGGCACCA…
X.53231883.53232186.303.Deletion.1-2.A	AGCCTGTATTACACTGACAATATTGCCAACAGGAGCAAGACTCAAACCGAAAGTCCTTCATGAACTGACTCAAAATGTCACAATAACAAGCAGATAAGAGAAGACATATACTCATTTTCAGGCATAAATATTTCTTGTATAAGTGCCTTCTATTCCTCTATTTATTATGCATGACATTCAATCAAAAATTTTGAGATACATGGAGTTCCCGTCGTGGCGCAGTGGTTAATGAATCCTACTAGGAACCATGAGGTTGCGGGTTCGGTCCCTGGCCTTGCTCAGTGGGTTAATGATCCAGCGTTGCCGTGAGCTGTGGTGTAGGTTGCAGACGCGGCTCGGATCCCGAGTTGCTGTGGCTCTGGCATAGGCCGGTGGCTACAGCTCTGATTCGACCCCTAG…
X.53498454.53498558.104.Deletion.1-2.A	CTCTCCCCATTCTTTTGTATTTCCCTCTCTTCCTCTTTCTCTTTCTCTCATGTTATCTCTTCTCTTTCTTCTCCCTTATTTCATTTTATCTTTGTTTTTCTTCCTTAACTAATTACCAAAAATGCCAAGGTAGAAACTTAACCAATAGCAATTTTCCTCTTTTTAAGAAGATTAAAACTCCAATCAGATATATATATATATATATATACACACACATATATGTATATGTGTGTATACACACACACACACACACACACACACATATATATATATATATATATATATATATATATATATATATATAAAAGCACCCACATAACCCAGAAATGCCCAGGATGAACCCATCCCAGATATGCCCCCACAAAATTCTAGTCAGTACACTCCCACTAGCTGTTTCTT…
X.53528604.53528773.169.Deletion.1-2.A	GGTAACAACAAGTGATTAATCTCCAAAATATACAAACCATCCATACAACTCAACAGCAAAAAAAAAAAAAAAAATTGAAAAATGGACAGAAGACATAAATAGACACTTCCCCAAAGAAGACAGATACATGTATGGCCAACAGGCACATTAAAAATACTCAACATCACTAATTATTAGAGAAATGCAAATCAAAACTACAAAATATACAAACAACCCATACAACTCAACACCAAAAAAAAAAAAGTGAAAAATGGACAGAAGACATAAATAGACACTTCCCCAAAGAAGATAGATACATGTATGGCCAACAGGCACATTAAAAATACTCAACATCACTAATTATTAGAGAAATGCAAATCAAAACTACAATGAGGTGTCACCTCACACTGATTAGAATGG…
X.53690341.53690627.299.Deletion.1-2.A	AGGAAAACATGTGAAAATATTCAACATCCATTCATGATAAAAAAAAAACTCTCATCAAATTGTGATTAGAGAGAAAATATCATAACAATGTAAAGTTATTTACAACAATCCCATAACAGTCATTGTATTCAACAATGAAAAGCTGAAAGCCTTCTTGCTAAATTCAGGAAAAATACAGGATTCCCACTCTTATCACTTCTTTTCTTTTTTCTTTTTTTTTTTTTTTGTCTTTTTGTCTTTTTGCTATTTCTTTGGGCTGCTCCCGCGGCATATGGAGGTTCCCAGGCTAGGGGTCGAATCAGAGCTGTAGCCACCGGCCTACGCCAGAGCCACAGCAACTCGGGATCCGAGCCGCGTCTGCAACCTACACCACAGCTCACGGCAACGCTGGATCGTTAA…
X.53764732.53765253.521.Deletion.1-2.A	GCTCTCTACAGATCTGCATAACTGAGACATGCACAGAGGAGTAGAATTACTCTATAAATTTTGACATCAACACTATGACATGTGGCTCAGCACTACAATTTCTGGGGTTTGGGTTTTTTTGTTTTTGTTTTTAGTTTTAAAATGTACTGTGTATAGTGGAAATACAATGATTGAGTAGGATACAGACAGGCCTTGTTTCTTTTTTCTTTTTTTTTTTATTTTCCCACTGTACAGCAAGGGGGTCAGGTTATCCTTGCATGTATACATTGCAATTACATTTTTCCCCCCACCCTTTCTTCTGTTGCAACATGAGTATCTAGACATAGTTCTCAATGCTATTCAGCAGGATCTCCTTGTAAATCTATTCTAGGTTGTGTCTGATAAGCCCAAGCTCCCGAT…
X.53839170.53839461.291.Deletion.1-2.A	CCAGGCTTTCACAAATTAATGTGCTTTAAGAGAATGTTTTTTCTGGTCTTGGTACTCTATATATTGAAAAAGGTAGTGTAAAGAGATTTCCTCTATTATAAAAAGAATCAATAATTTTTGTTACATATTTTCTTTGTGATGAACTGAATTTTTAAGTGAGGTTTTATATTTTATTGTACAAATATTAAAAATCACAACTGGGAGTTCCCTTCGTGGCACAGTGGTTAATGAATCCGACTAGGAACCATGAGGTTGCGGGTTCGGTCCCTGCCCTTGCTCAGTGGGTTAATGATCCGGCGTTGCTGTGAGCTGTGGTGTAGGTTGCAGACGCGGCTCGGATCCCACGTTGCTGTGGCTCTGGCGTAGGCCAGTAGCTACAGCTCCGATTAGACCCCTAGC…
X.53910877.53913206.2325.Deletion.1-2.A	CTAGAGAAAACCATAATTCAAAAATATACATACATAATTCACTGCAGCACTATTAACATCCATCAACAGAGGAATGGATAAAGAAGAGGTGGTACATATATGCAATAGAATATTACTTGGTCATAAAAGAGAATGAAATAATGCCATTTGTAGCAAAATGGATCAATCTAGAGATTATCATACTGAATGAAGGAAATCAAAGACAAAAATATCATGTGATATCACTTATATGTATAATCTAATTAAAATGATATAAAATAACATTTATAAAATAGAAACAAACTCACAGATTTCAAAACCAATCTTATGGCTACCAAAGGTGAAGCCATTGAGGGGAAGGAAGAATTGGGAAGGTGCGAATAACATATATACACTACCATATAAAATAGATGACTAATG…
X.54610228.54610506.287.Deletion.1-2.A	TTTCTGACATCTGTTTTATACATACAAACATACATATATATAAAGTATGTTATCTTGGTTTTTGAAGGGCTATTTAAAATTTTATGTTTAATTAACTATATCTAGTCATTTATGATGGAGCATAATGGAGGATAATATGAGAAAAAGAATATATATATGTATGTGTGACTGGGTCACTCTGCTGTATAATAGAAAATTGAGGGAGTTCCCGTCGTGGCGCAGTGGTTAACGAATCCGACTAGGAACCATGAGGTTGCAGGTTCGATCCCTGCCCTTGCTCAGTGGGTTAACAATCTGGCTTTGCCGTGAGCTGTGGTGTAGGTTGCAGACGCGGCTCGGATCCCGCGTTGCTGTGTCTCTGGCATAGGCCGGTGGCTACAGCTCTGATTCGACCCCTAG…
X.54988094.54988405.311.Deletion.1-2.A	TTTTAACTACTTACTCCTACCAGAAAATGCCTTTGAGACCAGGCTCAGGTTGGAGGCCATGCTGCCACATCTTTCCTCTGAGATTCTGGGCAGGTTAGTAAGCAGTTCTGACCCTCAATTTCCTCTTCTCTGAACTGGGCATGCTGATGTCCTCTTATTTACAGCATTCTTCCGAGGATGTGGTGTTGAAACGCCCACTAAAGAGCTTTGTTTCTGGAGTTCCCGTCGTGGCGCAGTGGTTAACGAATCCGACTAGGAACCATGAGGTTGCGGGTTCGGTCCCTGCCCTTGCTCAGTGGGTTAACGATCCGGCGTTGCCGTGAGCTGTGGTGTAGGTTGCAGACGCGGCTCGGATCCCGCGTTGCTGTGGCTCTGGTGTAGGCCGGCCGGTGGCTACAG…
X.55555949.55556242.293.Deletion.1-2.A	TCTACTGTACAGCAAGGTGACCCAGTCACACATACATATACACAGCAAAGTGAGTTTCTTTATAAAAAGCAAATAGTCATGTTTGTTTGTTTCTTATTCAATCTGACAATCTCTGCCTTTTAATAGGTGTATTTAGACCAATAATATTTAGGGTAATTATTGATATAGAGCTTAAGTGTGACATTTTTTTTTTTTTTTTTTGTCTTTTGTCTGTTGTTGTTGTTGCTATTTCTTGGGCCGCTCCAGCGGCATATGGAGGTTCCCAGGCTAGGGGTCCAATCGGAGCTGTAGCCACCGGCCTACACCAGAGCCACAGCAACGTGGGATCCGAGCCGCGTCTGCAACCTACACCACAGCTCACGGCAACGCCGGATCGTTAACCCACTGAGCAAGGGCAGG…
X.55705992.55706311.279.Deletion.1-2.A	CCAGGCCTGTTCCATCCTCCACTAAAGACCACCAGGCATCATGTGACTGGCACATGGGGAGAGAGAAGTCAGAGTGGAGAAAATACACTTTCTCATAAACATTTTGTCACAAAAGTGACACAGCGTGTGGTCATGTGGCCCCATATAGATGCAGGAAGGCTGAGAGATACAGTCTAATGTTATGCTGAGGAGGAGATTGTTTTGTCTTTTTTTTTTTTTTTTTTTTTTTTTTGTCTTTTGTCTTTTGTCTTTTTGTTGTTGTTGTTGTTGTTGCTATTTCTTGGGCCGCTCCCGCGGCATATGGAGGTTCCCAGGCTAGGGGTTGAATCGGAGCTGTAGCCACCGGCCTACGCCAGAGCCACAGCAACTCGGGATCCGAGCCGCGTCTGCAACCTACAC…
X.55776915.55777236.321.Deletion.1-2.A	GTGAGTATCTTATAGAGAATATCTCTATACTAGAGAACTTTAAAAGTCATTTAATCCCCAAGAACATTACGAAAAGAAACCATTTGCCTTGCCTGTAAGGTGGCCCTCGGAGGACTATCTTTATCTGACTAATTTATAAATACTCATCACTTAGCTCTTCATTTTTCTTTTGTTTTTCCCACTTTTCTATCAAAATATAATATACATGGAGTTCCCGTCGTGGCGCAGTGGTTAACGAATCCGCCTAGGAACCATGAGGTTGCGGGTTCGATCCCTGCCCTTGCTCAGTGGGTTAACGATCCGGCGTTGCCGTGAGCTGTGGTGTAGGTTGCAGACACGGCTCGGATCCCGCGTTGCTGTGGCTCTGGCGTAGGCCGGTGGCTACAGCTCCGATTCAAC…
X.56094903.56095207.304.Deletion.1-2.A	CAGAAACTGAAGCTCAGAGAGGTTAATTAACTGACCCAAGATTTCCATTGAATGTAGGAGCTGGGACTCAAAACTCTGTCCATCAGACTCTTTCTACTGCACTATGCTACTTCAGAGATATGTGTTTATACTCCACTGAATGATTAGCTTCATTTTCCTCCCCAAAGAGACATGAACATTCATTAAAGAACAGCACTTTGGGAGTTCCCGTCGTGGCGCAGTGGTTAACGAATCCGACTAGGAACCATGAGGTTGCGGGTTCGGTCCCTGCCCTTGCTCAGTGGGTTAATGATCTGGCGTTGCCGTGAGCTGTGGTGTAGGTTGCAGACGCGGCTCGGATCCTGCGTTGCTGTGGCTCTGGTGTAGGCTGGCAGCCACAGCTCCGATTAGACCCCTAGC…
X.56203021.56203293.272.Deletion.1-2.A	AGTCAAAGGATCCAGCACTGTCACTGCTGTGGCTCAGGCCACTCCTGTGGTGCAGGTTCGATTCCCAGGAACTTCACATGTCATGGGCACGGCCAAAAAAACAAACAAACAAAGAAATGTTAGGAGTTCCCATTGTGGCGCAGTGGTTAATGAATCCGACTAGGAACCATGAGCTTGCGGGTTATATCCCTGCCCTTGCTCAGTGGGTTAAGGACCCGGCATTGCCATGAGCTGTGGTGTAGGTTGCAGATGCAGCTCGGATCCCATGTTGCTGTGGCTCTGGTGTAGGCTGGTGGCTACAGCTGCGATTAGACCCCTAGCCTGGGAACCTCCATATGTGGAAGGAGCGGCCCTAGAAAAGGCAAAAAGACAAAAAAAAAATAAAAAAAAGAAAGAAAT…
X.56457085.56457626.538.Deletion.1-2.A	TGAAAGAGACAGACAGTAAACCACTGCACAAAATATGTGTATATTGGACGTTGATAAGAGATCTGAAGACAGGAGTTCCCACTGTAGCTCAGTGGTAACAAACCCGACTAGTATCCATGAGGACACGGGTTTGATCTCTGACCTTGCTCATTGAGTCAAGGATCCATTGTTGCTGTGAGCTTGGTTTAGGTCACAGACGCGGCTCAGATCCCACGCTGCTGTGGCTGTGGCCTGGCCCTGGGCTCCCTTCACACAGGCATAATGCCCAGAAGGCAGGAGGAGTTTTGCTCTCCTTGAAGCTGTGGCATAGGCTGGCAGCTGCAGCTCCAATTTGATCCCTAACCTGGGAATTTCCATATGCCTCGGGTGCATCCCTAAAATAAAAGCGCGAGAGAGATC…
X.57120435.57121107.665.Deletion.1-2.A	TGAGGTTGCGGGTTCGGTCCCTGCCCTTGCTCAGTGGGTTAAGGATCCGGCGTTGCCGTGAGCTGTGGTGTAGGTTGCAGACGCAGCTCCGATCCCGAGTTGCTGTGGCTCTGGTGTAGGCCAGTGGCTACAGCTCTGATTCGACCCCTAGCCTGGGAACCTCCATATGCCACGGGAGCGGCCCAAAGAAATAGCAAAAAGACAAAAAAAAAAAAAAGAAGTATACAATATGTATGATTAGCATCCCTGAGGGAGAGAAAAGAGTTAATGGGGTCAGAAATATTATTGGGAGAAGTAGTGACAGCTGAACACTCCCCAAATTTGGTAAAGAACATATATTTACAGATTTAAGGTCTGCAAAGGCCAAACAGGATAAACATGGAGAAAACTGCCCCTGTG…
X.59448399.59448731.332.Deletion.1-2.A	TAAGGGTCTTTTCAGCTCATCATACTTGGGGTCATTTTTAGCAGAAAGATACAACATGCTCAGGGCAAAATATGAAATATTCAAAATATTTCACAGTTGATTTATGTTATCCCCATCCCTTTCATCCACAATGGTAAGTTAGATTCATGCTCCAGTGTTCTGGACTTTGTCAGTTAGTAGCAAAATAAGGATTGGATTTTTTTTTTTTCTTTTTTTTCTTTTTTTTTTGTCTTTTTGCTATTTCTTTGGGCCGTTCCCGTGGCATATGGAGGTTCCCAGGCTAGGGGTCGAATCGGAGCTGTAGCCACCGGCCTACGCCAGAGCCACAGCAACACGGGATCCGAGCCGCGTCTGCAACCTACACCACAGCTCACGGCAACGCCGGATCGTTAACCCACT…
X.60626456.60627186.730.Deletion.1-2.A	AGAAAGTGTCTTTTCACCATTGTATATTCTTGCCTCCTTTGTTGACCATCAATTAAACAGTTTGTTTCTGGGCTTTCTATCCTGTTCCATTGATCTATATTTCTGTTTTTGTGTCAGTACCATACTGTTTTGATTACTGAAGCTTTATAGTATAGTCCGAGGTCAGGGAGCCTAATTCCTCGAGCTACAATTTTCTTTTTTTTTTTTTTTTTCTAAGTCAATAGACTTTTTATTGTATCGTAAAACATCACAAATGAATGTGAAGAATCATCTGGCATCTTGTTGTTTCTGTAGCCGGGACAACTCAAATCTTACTCATCAGCCTGCTGAACTGTTCCTTTTTCAGAAACATAGATACCATCCAAAAATTTTCTGATATCTTTGTTCTTAACAGTTGTG…
X.72784458.72784784.326.Deletion.1-2.A	CATGTATTATTTTTCTTTGCATCCCTTATAATATTTTGGTTAAAATTTAACATTTATATATTTTTTAATTTTTAATTTTTTTGGCTGCACCCATGGCATGCCAGAATTTCCCAAGGCAGAGGTCAAACTCACACCACAGCAGTGACAACACTGGATACTTAACCTGCTGAGCCACCAGGGAACTCCAAAACAACATTTTATTTATTTATTTTTTTTTTTTTTTTGTCTTTTGTCTTTTTTGTTGTTGTTGTTGTTGTTGTTGTTGTTGTTGCTATTTCTTGGGCCGCTCCCGCGGCATATGGAGGTTCCCAGGCTAGGGGTTGAATCGGAGCTGTAGCCACTGGCCTACACCAGAGCCACAGCAACGCAGGATCCGAGCCGCGTCTGCAACCTACACCA…
X.74945966.74946254.288.Deletion.1-2.A	ACAAACATTTTAATACTCAAAATATTTTGAATTTGCCCAATATATTACATGTGAGACGGATGAATAGAACAGTCTTTTCTAGAAATTGAGCTTATCTAAATGGATGTCCATAAATCAGGTAAGCAATTCTAAAATGGGATTATTTAAAAATATAGCTGAGAAAAATATTGGACATCTTTCAACTCAAGATCCTGTTTCAGGAGTTCCCGTCGTGGCGCAGTGGTTAACAAATCCGACTAGGAACCATGAGGTGGCGGGTTCGGTCCCTGCCCTTGCTCAGTGGGTTAAGGATCCGGCGTTGCCGTGAGCTGTGGTGAAGGTTGCAGACGCGGCTCGGATCCCACGTTGCTGTGGCTCTGGCGTAGGCCAGTGGCTGTGGCTCCGATTCGACCCCTAGCC…
X.98174434.98174595.161.Deletion.1-2.A	CTTTTTAGGGCCACACTCGTGGCATATGGAGGTTCCCAGGCTAGGGATCAACTCAGAGCTGTAGCTGCCGGCCTACACCACAGCCATGGCAATGCCAGATCCTTAACCCACTGAACAAGGCCAGGGATCAAACTCTCATCCTCATGGATACTAGTCAGATTTGTTTCTGCTGTGCCACAACTGGAATTCCTACTACTTGTCTTTTTTCTTTTTTTCTTTTGGCTGTGCCTGAGCATGTGAAAGTTTCCAGGCCAGGGATGCAACCTGAGCTGCTGCAGTGACGCCAGATCCTTAACCCATTGAGCCACAAGAGAATTCCTATTTCTTTATGAAAATTTCCAAAACATCTGTATTATCAGCTCTGCTGGGATCTAAATTATTCAAATTGATCAAAAGAAT…
X.112073739.112074054.315.Deletion.1-2.A	CGAAAGTTCGATCCCTGGCCTCGCTCTGTGGGTTAAGGATCCAGTGTAGCCGTGAACTGTGGTGTCGGTCGCAGACGCAGCTTGGATCTGGCGTTGCTGTGGCTGTGGCGTAGGCCGGCAGCTGCAGCTCCTATTCAACCCCTAGCCTGGGAACTTCCATATGCCACGGGTGTGGCCCTAAAAAGAAGAAAAGAAAAAAAGAAAAGAATAAAAAGGAAAAAGAGCATAGATGGCAAACATGAAAGCAACTTTAAAATTCTAGAATGTGGAGTTCCCGTCGTGGCACAGCGGGAACGAATCCGACTAGGAACCATGAGGTTGTGGGTTCGATCCCTGGCCTCACCCAGTGGGTTAAGGATCCGGCGTTGCCATGAGTTGTGTGGGTCGCAGATGCGGCTT…

## Sheet: Table S6
Table S6 57 PCGs were influenced by haplotype-related PRE-1 family
Gene name	Functional regions	Gene ID	Chromosome	Start	End	SV information	Comments:
ABCB7	intronic	gene27474	X	60251856	60251856	X.60251856.60251868.284.Insertion.1-6-7.A	ID=gene27474;Dbxref=GeneID:100157043;Name=ABCB7;gbkey=Gene;gene=ABCB7;gene_biotype=protein_coding
ADAM17	intronic	gene6864	3	126843010	126843010	3.126843010.126843014.346.Insertion.1-6-7.A	ID=gene6864;Dbxref=GeneID:397343;Name=ADAM17;description=ADAM
ADAMTS20	intronic	gene9735	5	74537156	74537156	5.74537156.74537168.277.Insertion.1-6-7.A	ID=gene9735;Dbxref=GeneID:100049661;Name=ADAMTS20;description=ADAM
AFF3	intronic	gene6164	3	54495989	54496610	3.54495989.54496610.586.Deletion.1-6-7.A	ID=gene6164;Dbxref=GeneID:100522606;Name=AFF3;gbkey=Gene;gene=AFF3;gene_biotype=protein_coding
AKT3	intronic	gene17671	10	16514872	16515170	10.16514872.16515170.298.Deletion.1-6-7.A	ID=gene17671;Dbxref=GeneID:100513811;Name=AKT3;description=AKT
APOOL	intronic	gene27527	X	68284747	68284747	X.68284747.68284768.295.Insertion.1-6-7.A	ID=gene27527;Dbxref=GeneID:100153260;Name=APOOL;gbkey=Gene;gene=APOOL;gene_biotype=protein_coding
AR	intronic	gene27394	X	53690341	53690627	X.53690341.53690627.299.Deletion.1-2.A	ID=gene27394;Dbxref=GeneID:397582;Name=AR;description=androgen
AR	intronic	gene27394	X	53764732	53765253	X.53764732.53765253.521.Deletion.1-2.A	ID=gene27394;Dbxref=GeneID:397582;Name=AR;description=androgen
AR	intronic	gene27394	X	53764121	53764121	X.53764121.53764122.300.Insertion.1-2.A	ID=gene27394;Dbxref=GeneID:397582;Name=AR;description=androgen
ARHGEF9	intronic	gene27378	X	50205438	50205739	X.50205438.50205739.298.Deletion.1-2.A	ID=gene27378;Dbxref=GeneID:100512575;Name=ARHGEF9;gbkey=Gene;gene=ARHGEF9;gene_biotype=protein_coding
ARHGEF9	intronic	gene27378	X	50484237	50488296	X.50484237.50488296.4058.Deletion.1-2.A	ID=gene27378;Dbxref=GeneID:100512575;Name=ARHGEF9;gbkey=Gene;gene=ARHGEF9;gene_biotype=protein_coding
ARHGEF9	intronic	gene27378	X	50179718	50179718	X.50179718.50179729.309.Insertion.1-2.A	ID=gene27378;Dbxref=GeneID:100512575;Name=ARHGEF9;gbkey=Gene;gene=ARHGEF9;gene_biotype=protein_coding
ATP7A	intronic	gene27491	X	62060417	62060709	X.62060417.62060709.292.Deletion.1-6-7.A	ID=gene27491;Dbxref=GeneID:397159;Name=ATP7A;gbkey=Gene;gene=ATP7A;gene_biotype=protein_coding
ATP7A	intronic	gene27491	X	62095505	62095505	X.62095505.62095506.294.Insertion.1-6-7.A	ID=gene27491;Dbxref=GeneID:397159;Name=ATP7A;gbkey=Gene;gene=ATP7A;gene_biotype=protein_coding
ATRX	intronic	gene27487	X	61624866	61625174	X.61624866.61625174.308.Deletion.1-6-7.A	ID=gene27487;Dbxref=GeneID:100514440;Name=ATRX;gbkey=Gene;gene=ATRX;gene_biotype=protein_coding
ATRX	intronic	gene27487	X	61768813	61769166	X.61768813.61769166.353.Deletion.1-6-7.A	ID=gene27487;Dbxref=GeneID:100514440;Name=ATRX;gbkey=Gene;gene=ATRX;gene_biotype=protein_coding
ATRX	intronic	gene27487	X	61795674	61795952	X.61795674.61795952.278.Deletion.1-6-7.A	ID=gene27487;Dbxref=GeneID:100514440;Name=ATRX;gbkey=Gene;gene=ATRX;gene_biotype=protein_coding
ATRX	intronic	gene27487	X	61661895	61661895	X.61661895.61661896.1171.Insertion.1-6-7.A	ID=gene27487;Dbxref=GeneID:100514440;Name=ATRX;gbkey=Gene;gene=ATRX;gene_biotype=protein_coding
ATRX	intronic	gene27487	X	61702957	61702957	X.61702957.61702958.310.Insertion.1-6-7.A	ID=gene27487;Dbxref=GeneID:100514440;Name=ATRX;gbkey=Gene;gene=ATRX;gene_biotype=protein_coding
ATRX	intronic	gene27487	X	61744906	61744906	X.61744906.61744923.338.Insertion.1-6-7.A	ID=gene27487;Dbxref=GeneID:100514440;Name=ATRX;gbkey=Gene;gene=ATRX;gene_biotype=protein_coding
BBS9	intronic	gene26676	18	40008225	40008225	18.40008225.40008226.1526.Insertion.1-6-7.A	ID=gene26676;Dbxref=GeneID:100525726;Name=BBS9;gbkey=Gene;gene=BBS9;gene_biotype=protein_coding
BRWD3	intronic	gene27510	X	64255056	64255680	X.64255056.64255680.624.Deletion.1-6-7.A	ID=gene27510;Dbxref=GeneID:100520060;Name=BRWD3;gbkey=Gene;gene=BRWD3;gene_biotype=protein_coding
BRWD3	intronic	gene27510	X	64247658	64247658	X.64247658.64247659.110.Insertion.1-6-7.A	ID=gene27510;Dbxref=GeneID:100520060;Name=BRWD3;gbkey=Gene;gene=BRWD3;gene_biotype=protein_coding
BRWD3	intronic	gene27510	X	64375827	64375827	X.64375827.64375828.294.Insertion.1-6-7.A	ID=gene27510;Dbxref=GeneID:100520060;Name=BRWD3;gbkey=Gene;gene=BRWD3;gene_biotype=protein_coding
C1H18orf54	intronic	gene772	1	103880986	103880986	1.103880986.103881016.341.Insertion.1-6-7.A	ID=gene772;Dbxref=GeneID:100154353;Name=C1H18orf54;gbkey=Gene;gene=C1H18orf54;gene_biotype=protein_coding
CAP2	intronic	gene12898	7	13251282	13251576	7.13251282.13251576.294.Deletion.1-6-7.A	ID=gene12898;Dbxref=GeneID:100523257;Name=CAP2;gbkey=Gene;gene=CAP2;gene_biotype=protein_coding
CCDC148	UTR3	gene24121	15	65159637	65161529	15.65159637.65161529.1877.Deletion.1-6-7.A	ID=gene24121;Dbxref=GeneID:100522903;Name=CCDC148;gbkey=Gene;gene=CCDC148;gene_biotype=protein_coding
CCDC91	intronic	gene9366	5	45502811	45509709	5.45502811.45509709.6893.Deletion.1-6-7.A	ID=gene9366;Dbxref=GeneID:100513281;Name=CCDC91;description=coiled-coil
CCDC93	intronic	gene23835	15	23500296	23500452	15.23500296.23500452.146.Deletion.1-6-7.A	ID=gene23835;Dbxref=GeneID:100155996;Name=CCDC93;gbkey=Gene;gene=CCDC93;gene_biotype=protein_coding
CENPI	intronic	gene27592	X	82787961	82787961	X.82787961.82787962.318.Insertion.1-6-7.A	ID=gene27592;Dbxref=GeneID:100516889;Name=CENPI;gbkey=Gene;gene=CENPI;gene_biotype=protein_coding
CHM	intronic	gene27534	X	68990239	68990544	X.68990239.68990544.305.Deletion.1-6-7.A	ID=gene27534;Dbxref=GeneID:100523763;Name=CHM;gbkey=Gene;gene=CHM;gene_biotype=protein_coding
CHM	intronic	gene27534	X	68994966	68996786	X.68994966.68996786.1820.Deletion.1-6-7.A	ID=gene27534;Dbxref=GeneID:100523763;Name=CHM;gbkey=Gene;gene=CHM;gene_biotype=protein_coding
CHM	intronic	gene27534	X	68986731	68986731	X.68986731.68986748.307.Insertion.1-6-7.A	ID=gene27534;Dbxref=GeneID:100523763;Name=CHM;gbkey=Gene;gene=CHM;gene_biotype=protein_coding
CHM	UTR3	gene27534	X	68875009	68875009	X.68875009.68875020.265.Insertion.1-6-7.A	ID=gene27534;Dbxref=GeneID:100523763;Name=CHM;gbkey=Gene;gene=CHM;gene_biotype=protein_coding
CHRDL2	intronic	gene16215	9	9039165	9039345	9.9039165.9039345.178.Deletion.1-6-7.A	ID=gene16215;Dbxref=GeneID:100739055;Name=CHRDL2;gbkey=Gene;gene=CHRDL2;gene_biotype=protein_coding
CNTNAP2	intronic	gene17258	9	110021333	110021633	9.110021333.110021633.300.Deletion.1-6-7.A	ID=gene17258;Dbxref=GeneID:100737634;Name=CNTNAP2;gbkey=Gene;gene=CNTNAP2;gene_biotype=protein_coding
COL4A5	intronic	gene27679	X	88980615	88980833	X.88980615.88980833.218.Deletion.1-6-7.A	ID=gene27679;Dbxref=GeneID:100737091;Name=COL4A5;gbkey=Gene;gene=COL4A5;gene_biotype=protein_coding
COL4A5	intronic	gene27679	X	89017735	89017735	X.89017735.89017748.288.Insertion.1-2.A	ID=gene27679;Dbxref=GeneID:100737091;Name=COL4A5;gbkey=Gene;gene=COL4A5;gene_biotype=protein_coding
COL4A5	intronic	gene27679	X	89152703	89152703	X.89152703.89152706.133.Insertion.1-2.A	ID=gene27679;Dbxref=GeneID:100737091;Name=COL4A5;gbkey=Gene;gene=COL4A5;gene_biotype=protein_coding
CPED1	intronic	gene26605	18	25794933	25795229	18.25794933.25795229.296.Deletion.1-6-7.A	ID=gene26605;Dbxref=GeneID:100511847;Name=CPED1;gbkey=Gene;gene=CPED1;gene_biotype=protein_coding
CTPS2	intronic	gene27010	X	13116632	13116940	X.13116632.13116940.308.Deletion.1-2.A	ID=gene27010;Dbxref=GeneID:100520595;Name=CTPS2;gbkey=Gene;gene=CTPS2;gene_biotype=protein_coding
CYLC1	intronic	gene27523	X	67029944	67029944	X.67029944.67029959.1725.Insertion.1-6-7.A	ID=gene27523;Dbxref=GeneID:100522114;Name=CYLC1;gbkey=Gene;gene=CYLC1;gene_biotype=protein_coding
DACH2	intronic	gene27536	X	69145475	69145475	X.69145475.69145476.311.Insertion.1-6-7.A	ID=gene27536;Dbxref=GeneID:102164540;Name=DACH2;gbkey=Gene;gene=DACH2;gene_biotype=protein_coding
DACH2	intronic	gene27536	X	69221646	69221646	X.69221646.69221657.279.Insertion.1-6-7.A	ID=gene27536;Dbxref=GeneID:102164540;Name=DACH2;gbkey=Gene;gene=DACH2;gene_biotype=protein_coding
DACH2	intronic	gene27536	X	69265745	69265745	X.69265745.69265759.330.Insertion.1-6-7.A	ID=gene27536;Dbxref=GeneID:102164540;Name=DACH2;gbkey=Gene;gene=DACH2;gene_biotype=protein_coding
DACH2	intronic	gene27536	X	69424294	69424294	X.69424294.69424308.1400.Insertion.1-6-7.A	ID=gene27536;Dbxref=GeneID:102164540;Name=DACH2;gbkey=Gene;gene=DACH2;gene_biotype=protein_coding
DACH2	intronic	gene27536	X	69587624	69587624	X.69587624.69587629.357.Insertion.1-6-7.A	ID=gene27536;Dbxref=GeneID:102164540;Name=DACH2;gbkey=Gene;gene=DACH2;gene_biotype=protein_coding
DDB1	intronic	gene2834	2	10189907	10189907	2.10189907.10189908.225.Insertion.1-6-7.A	ID=gene2834;Dbxref=GeneID:100522239;Name=DDB1;gbkey=Gene;gene=DDB1;gene_biotype=protein_coding
DGAT2L6	intronic	gene27411	X	56223005	56223005	X.56223005.56223006.194.Insertion.1-2.A	ID=gene27411;Dbxref=GeneID:100153826;Name=DGAT2L6;gbkey=Gene;gene=DGAT2L6;gene_biotype=protein_coding
DHX33	intronic	gene19927	12	51536982	51537309	12.51536982.51537309.326.Deletion.1-6-7.A	ID=gene19927;Dbxref=GeneID:110256102;Name=DHX33;gbkey=Gene;gene=DHX33;gene_biotype=protein_coding
DIAPH2	intronic	gene27572	X	78678460	78678566	X.78678460.78678566.106.Deletion.1-6-7.A	ID=gene27572;Dbxref=GeneID:100155257;Name=DIAPH2;gbkey=Gene;gene=DIAPH2;gene_biotype=protein_coding
DIAPH2	intronic	gene27572	X	78810038	78810341	X.78810038.78810341.303.Deletion.1-6-7.A	ID=gene27572;Dbxref=GeneID:100155257;Name=DIAPH2;gbkey=Gene;gene=DIAPH2;gene_biotype=protein_coding
DIAPH2	intronic	gene27572	X	79079879	79080147	X.79079879.79080147.268.Deletion.1-6-7.A	ID=gene27572;Dbxref=GeneID:100155257;Name=DIAPH2;gbkey=Gene;gene=DIAPH2;gene_biotype=protein_coding
DIAPH2	intronic	gene27572	X	79252106	79252408	X.79252106.79252408.302.Deletion.1-6-7.A	ID=gene27572;Dbxref=GeneID:100155257;Name=DIAPH2;gbkey=Gene;gene=DIAPH2;gene_biotype=protein_coding
DIAPH2	intronic	gene27572	X	79354966	79355273	X.79354966.79355273.307.Deletion.1-6-7.A	ID=gene27572;Dbxref=GeneID:100155257;Name=DIAPH2;gbkey=Gene;gene=DIAPH2;gene_biotype=protein_coding
DIAPH2	intronic	gene27572	X	79410426	79410710	X.79410426.79410710.299.Deletion.1-6-7.A	ID=gene27572;Dbxref=GeneID:100155257;Name=DIAPH2;gbkey=Gene;gene=DIAPH2;gene_biotype=protein_coding
DIAPH2	intronic	gene27572	X	78688665	78688665	X.78688665.78688682.310.Insertion.1-6-7.A	ID=gene27572;Dbxref=GeneID:100155257;Name=DIAPH2;gbkey=Gene;gene=DIAPH2;gene_biotype=protein_coding
DIAPH2	intronic	gene27572	X	78689771	78689771	X.78689771.78689778.311.Insertion.1-6-7.A	ID=gene27572;Dbxref=GeneID:100155257;Name=DIAPH2;gbkey=Gene;gene=DIAPH2;gene_biotype=protein_coding
DIAPH2	intronic	gene27572	X	78706233	78706233	X.78706233.78706244.296.Insertion.1-6-7.A	ID=gene27572;Dbxref=GeneID:100155257;Name=DIAPH2;gbkey=Gene;gene=DIAPH2;gene_biotype=protein_coding
DIAPH2	intronic	gene27572	X	78710160	78710160	X.78710160.78710172.290.Insertion.1-6-7.A	ID=gene27572;Dbxref=GeneID:100155257;Name=DIAPH2;gbkey=Gene;gene=DIAPH2;gene_biotype=protein_coding
DIAPH2	intronic	gene27572	X	78713762	78713762	X.78713762.78713778.312.Insertion.1-6-7.A	ID=gene27572;Dbxref=GeneID:100155257;Name=DIAPH2;gbkey=Gene;gene=DIAPH2;gene_biotype=protein_coding
DIAPH2	intronic	gene27572	X	78827043	78827043	X.78827043.78827044.267.Insertion.1-6-7.A	ID=gene27572;Dbxref=GeneID:100155257;Name=DIAPH2;gbkey=Gene;gene=DIAPH2;gene_biotype=protein_coding
DIAPH2	intronic	gene27572	X	78865230	78865230	X.78865230.78865237.309.Insertion.1-6-7.A	ID=gene27572;Dbxref=GeneID:100155257;Name=DIAPH2;gbkey=Gene;gene=DIAPH2;gene_biotype=protein_coding
DIAPH2	intronic	gene27572	X	78901471	78901471	X.78901471.78901472.104.Insertion.1-6-7.A	ID=gene27572;Dbxref=GeneID:100155257;Name=DIAPH2;gbkey=Gene;gene=DIAPH2;gene_biotype=protein_coding
DIAPH2	intronic	gene27572	X	79017875	79017875	X.79017875.79017877.1300.Insertion.1-6-7.A	ID=gene27572;Dbxref=GeneID:100155257;Name=DIAPH2;gbkey=Gene;gene=DIAPH2;gene_biotype=protein_coding
DIAPH2	intronic	gene27572	X	79109430	79109430	X.79109430.79109431.309.Insertion.1-6-7.A	ID=gene27572;Dbxref=GeneID:100155257;Name=DIAPH2;gbkey=Gene;gene=DIAPH2;gene_biotype=protein_coding
DIAPH2	intronic	gene27572	X	79199690	79199690	X.79199690.79199694.306.Insertion.1-6-7.A	ID=gene27572;Dbxref=GeneID:100155257;Name=DIAPH2;gbkey=Gene;gene=DIAPH2;gene_biotype=protein_coding
DIAPH2	intronic	gene27572	X	79451877	79451877	X.79451877.79451891.317.Insertion.1-6-7.A	ID=gene27572;Dbxref=GeneID:100155257;Name=DIAPH2;gbkey=Gene;gene=DIAPH2;gene_biotype=protein_coding
DKK2	intronic	gene15615	8	114928054	114928054	8.114928054.114928057.794.Insertion.1-6-7.A	ID=gene15615;Dbxref=GeneID:100519672;Name=DKK2;gbkey=Gene;gene=DKK2;gene_biotype=protein_coding
DNAH7	intronic	gene24377	15	99971272	99971272	15.99971272.99971284.313.Insertion.1-6-7.A	ID=gene24377;Dbxref=GeneID:100157866;Name=DNAH7;gbkey=Gene;gene=DNAH7;gene_biotype=protein_coding
EDA	intronic	gene27406	X	55776915	55777236	X.55776915.55777236.321.Deletion.1-2.A	ID=gene27406;Dbxref=GeneID:100518887;Name=EDA;gbkey=Gene;gene=EDA;gene_biotype=protein_coding
EDA	intronic	gene27406	X	56094903	56095207	X.56094903.56095207.304.Deletion.1-2.A	ID=gene27406;Dbxref=GeneID:100518887;Name=EDA;gbkey=Gene;gene=EDA;gene_biotype=protein_coding
EDA	intronic	gene27406	X	55903758	55903758	X.55903758.55903759.476.Insertion.1-2.A	ID=gene27406;Dbxref=GeneID:100518887;Name=EDA;gbkey=Gene;gene=EDA;gene_biotype=protein_coding
EDA	intronic	gene27406	X	55905334	55905334	X.55905334.55905335.303.Insertion.1-2.A	ID=gene27406;Dbxref=GeneID:100518887;Name=EDA;gbkey=Gene;gene=EDA;gene_biotype=protein_coding
EDA	intronic	gene27406	X	55987501	55987501	X.55987501.55987522.709.Insertion.1-2.A	ID=gene27406;Dbxref=GeneID:100518887;Name=EDA;gbkey=Gene;gene=EDA;gene_biotype=protein_coding
EDA	intronic	gene27406	X	56010377	56010377	X.56010377.56010391.390.Insertion.1-2.A	ID=gene27406;Dbxref=GeneID:100518887;Name=EDA;gbkey=Gene;gene=EDA;gene_biotype=protein_coding
EGFL6	intronic	gene26970	X	10236801	10236970	X.10236801.10236970.169.Deletion.1-2.A	ID=gene26970;Dbxref=GeneID:100153585;Name=EGFL6;gbkey=Gene;gene=EGFL6;gene_biotype=protein_coding
EHBP1	intronic	gene6421	3	79100737	79101046	3.79100737.79101046.329.Deletion.1-6-7.A	ID=gene6421;Dbxref=GeneID:100520668;Name=EHBP1;gbkey=Gene;gene=EHBP1;gene_biotype=protein_coding
EHF	intronic	gene3153	2	26314214	26314214	2.26314214.26314225.301.Insertion.1-6-7.A	ID=gene3153;Dbxref=GeneID:100526094;Name=EHF;gbkey=Gene;gene=EHF;gene_biotype=protein_coding
EML6	intronic	gene6484	3	86438904	86438904	3.86438904.86438918.301.Insertion.1-6-7.A	ID=gene6484;Dbxref=GeneID:100516074;Name=EML6;gbkey=Gene;gene=EML6;gene_biotype=protein_coding
ESRRG	intronic	gene17561	10	7344418	7344733	10.7344418.7344733.315.Deletion.1-6-7.A	ID=gene17561;Dbxref=GeneID:100622056;Name=ESRRG;gbkey=Gene;gene=ESRRG;gene_biotype=protein_coding
EVI5	intronic	gene8479	4	124509299	124509606	4.124509299.124509606.307.Deletion.1-6-7.A	ID=gene8479;Dbxref=GeneID:100519143;Name=EVI5;gbkey=Gene;gene=EVI5;gene_biotype=protein_coding
FAM155B	intronic	gene27405	X	55643144	55643144	X.55643144.55643145.283.Insertion.1-2.A	ID=gene27405;Dbxref=GeneID:100518049;Name=FAM155B;gbkey=Gene;gene=FAM155B;gene_biotype=protein_coding
FAM185A	intronic	gene17180	9	102961424	102961424	9.102961424.102961425.344.Insertion.1-6-7.A	ID=gene17180;Dbxref=GeneID:100512804;Name=FAM185A;gbkey=Gene;gene=FAM185A;gene_biotype=protein_coding
FHIT	intronic	gene20710	13	42195343	42195343	13.42195343.42195356.215.Insertion.1-6-7.A	ID=gene20710;Dbxref=GeneID:102159722;Name=FHIT;gbkey=Gene;gene=FHIT;gene_biotype=protein_coding
FSIP2	intronic	gene24320	15	90923965	90923965	15.90923965.90923979.281.Insertion.1-6-7.A	ID=gene24320;Dbxref=GeneID:100153602;Name=FSIP2;gbkey=Gene;gene=FSIP2;gene_biotype=protein_coding
GABPB1	UTR5	gene922	1	121411838	121411838	1.121411838.121411840.1111.Insertion.1-6-7.A	ID=gene922;Dbxref=GeneID:100157164;Name=GABPB1;gbkey=Gene;gene=GABPB1;gene_biotype=protein_coding
GBP1	intronic	gene8520	4	127432275	127432555	4.127432275.127432555.280.Deletion.1-6-7.A	ID=gene8520;Dbxref=GeneID:100151938;Name=GBP1;description=guanylate
GDPD2	intronic	gene27417	X	56457085	56457626	X.56457085.56457626.538.Deletion.1-2.A	ID=gene27417;Dbxref=GeneID:100516309;Name=GDPD2;gbkey=Gene;gene=GDPD2;gene_biotype=protein_coding
GJB1	upstream	gene27434	X	57241012	57241012	X.57241012.57241026.279.Insertion.1-6-7.A	ID=gene27434;Dbxref=GeneID:100519581;Name=GJB1;gbkey=Gene;gene=GJB1;gene_biotype=protein_coding
GNL3L	intronic	gene27347	X	47264422	47264422	X.47264422.47264437.265.Insertion.1-2.A	ID=gene27347;Dbxref=GeneID:100521120;Name=GNL3L;gbkey=Gene;gene=GNL3L;gene_biotype=protein_coding
GPALPP1	intronic	gene18449	11	22265248	22265248	11.22265248.22265249.272.Insertion.1-6-7.A	ID=gene18449;Dbxref=GeneID:100155483;Name=GPALPP1;gbkey=Gene;gene=GPALPP1;gene_biotype=protein_coding
GPRASP1	intronic	gene27618	X	83784876	83784876	X.83784876.83784889.209.Insertion.1-6-7.A	ID=gene27618;Dbxref=GeneID:100523039;Name=GPRASP1;gbkey=Gene;gene=GPRASP1;gene_biotype=protein_coding
GPRASP2	intronic	gene27619	X	83832309	83832309	X.83832309.83832323.305.Insertion.1-6-7.A	ID=gene27619;Dbxref=GeneID:100523415;Name=GPRASP2;gbkey=Gene;gene=GPRASP2;gene_biotype=protein_coding
GRHL2	intronic	gene7241	4	35411258	35411258	4.35411258.35411263.677.Insertion.1-6-7.A	ID=gene7241;Dbxref=GeneID:100525287;Name=GRHL2;gbkey=Gene;gene=GRHL2;gene_biotype=protein_coding
GRIA4	intronic	gene16467	9	35480171	35480171	9.35480171.35480172.119.Insertion.1-6-7.A	ID=gene16467;Dbxref=GeneID:100524886;Name=GRIA4;gbkey=Gene;gene=GRIA4;gene_biotype=protein_coding
GRK5	intronic	gene23578	14	129151504	129151793	14.129151504.129151793.289.Deletion.1-6-7.A	ID=gene23578;Dbxref=GeneID:100152937;Name=GRK5;gbkey=Gene;gene=GRK5;gene_biotype=protein_coding
HDAC8	intronic	gene27454	X	58252466	58252783	X.58252466.58252783.317.Deletion.1-6-7.A	ID=gene27454;Dbxref=GeneID:100625846;Name=HDAC8;gbkey=Gene;gene=HDAC8;gene_biotype=protein_coding
HDAC8	intronic	gene27454	X	58405747	58405747	X.58405747.58405748.286.Insertion.1-6-7.A	ID=gene27454;Dbxref=GeneID:100625846;Name=HDAC8;gbkey=Gene;gene=HDAC8;gene_biotype=protein_coding
HDX	exonic	gene27526	X	67676805	67680343	X.67676805.67680343.3539.Deletion.1-6-7.A	ID=gene27526;Dbxref=GeneID:100621628;Name=HDX;gbkey=Gene;gene=HDX;gene_biotype=protein_coding
HDX	intronic	gene27526	X	67625927	67626048	X.67625927.67626048.121.Deletion.1-6-7.A	ID=gene27526;Dbxref=GeneID:100621628;Name=HDX;gbkey=Gene;gene=HDX;gene_biotype=protein_coding
HDX	intronic	gene27526	X	67565931	67565931	X.67565931.67565932.490.Insertion.1-6-7.A	ID=gene27526;Dbxref=GeneID:100621628;Name=HDX;gbkey=Gene;gene=HDX;gene_biotype=protein_coding
HIPK3	intronic	gene3169	2	27631977	27632257	2.27631977.27632257.280.Deletion.1-6-7.A	ID=gene3169;Dbxref=GeneID:100515770;Name=HIPK3;gbkey=Gene;gene=HIPK3;gene_biotype=protein_coding
HMGN5	intronic	gene27515	X	64577804	64578101	X.64577804.64578101.297.Deletion.1-6-7.A	ID=gene27515;Dbxref=GeneID:100623249;Name=HMGN5;gbkey=Gene;gene=HMGN5;gene_biotype=protein_coding
HNRNPH2	downstream	gene27599	X	83038529	83038529	X.83038529.83038542.280.Insertion.1-6-7.A	ID=gene27599;Dbxref=GeneID:100627585;Name=HNRNPH2;gbkey=Gene;gene=HNRNPH2;gene_biotype=protein_coding
HSD17B12	intronic	gene3113	2	18569574	18569574	2.18569574.18569575.274.Insertion.1-6-7.A	ID=gene3113;Dbxref=GeneID:100312972;Name=HSD17B12;gbkey=Gene;gene=HSD17B12;gene_biotype=protein_coding
HUWE1	intronic	gene27337	X	46322911	46323208	X.46322911.46323208.297.Deletion.1-2.A	ID=gene27337;Dbxref=GeneID:100517442;Name=HUWE1;gbkey=Gene;gene=HUWE1;gene_biotype=protein_coding
HUWE1	intronic	gene27337	X	46378374	46378374	X.46378374.46378375.358.Insertion.1-2.A	ID=gene27337;Dbxref=GeneID:100517442;Name=HUWE1;gbkey=Gene;gene=HUWE1;gene_biotype=protein_coding
IBSP	intronic	gene15727	8	131217452	131217678	8.131217452.131217678.226.Deletion.1-6-7.A	ID=gene15727;Dbxref=GeneID:397137;Name=IBSP;gbkey=Gene;gene=IBSP;gene_biotype=protein_coding
IGBP1	intronic	gene27410	X	56203021	56203293	X.56203021.56203293.272.Deletion.1-2.A	ID=gene27410;Dbxref=GeneID:100154214;Name=IGBP1;gbkey=Gene;gene=IGBP1;gene_biotype=protein_coding
IGBP1	intronic	gene27410	X	56195889	56195889	X.56195889.56195890.2219.Insertion.1-2.A	ID=gene27410;Dbxref=GeneID:100154214;Name=IGBP1;gbkey=Gene;gene=IGBP1;gene_biotype=protein_coding
IL1RAPL1	intronic	gene27099	X	25045692	25046537	X.25045692.25046537.858.Deletion.1-6-7.A	ID=gene27099;Dbxref=GeneID:100621199;Name=IL1RAPL1;gbkey=Gene;gene=IL1RAPL1;gene_biotype=protein_coding
IL1RAPL2	intronic	gene27649	X	86264628	86264912	X.86264628.86264912.284.Deletion.1-6-7.A	ID=gene27649;Dbxref=GeneID:100157100;Name=IL1RAPL2;gbkey=Gene;gene=IL1RAPL2;gene_biotype=protein_coding
IL1RAPL2	intronic	gene27649	X	86380810	86380961	X.86380810.86380961.151.Deletion.1-6-7.A	ID=gene27649;Dbxref=GeneID:100157100;Name=IL1RAPL2;gbkey=Gene;gene=IL1RAPL2;gene_biotype=protein_coding
IL1RAPL2	intronic	gene27649	X	86418297	86418568	X.86418297.86418568.285.Deletion.1-6-7.A	ID=gene27649;Dbxref=GeneID:100157100;Name=IL1RAPL2;gbkey=Gene;gene=IL1RAPL2;gene_biotype=protein_coding
IL1RAPL2	intronic	gene27649	X	85562770	85562770	X.85562770.85562784.271.Insertion.1-6-7.A	ID=gene27649;Dbxref=GeneID:100157100;Name=IL1RAPL2;gbkey=Gene;gene=IL1RAPL2;gene_biotype=protein_coding
IL1RAPL2	intronic	gene27649	X	85602367	85602367	X.85602367.85602368.159.Insertion.1-6-7.A	ID=gene27649;Dbxref=GeneID:100157100;Name=IL1RAPL2;gbkey=Gene;gene=IL1RAPL2;gene_biotype=protein_coding
IL1RAPL2	intronic	gene27649	X	85693812	85693812	X.85693812.85693813.323.Insertion.1-6-7.A	ID=gene27649;Dbxref=GeneID:100157100;Name=IL1RAPL2;gbkey=Gene;gene=IL1RAPL2;gene_biotype=protein_coding
IL1RAPL2	intronic	gene27649	X	85735308	85735308	X.85735308.85735312.405.Insertion.1-6-7.A	ID=gene27649;Dbxref=GeneID:100157100;Name=IL1RAPL2;gbkey=Gene;gene=IL1RAPL2;gene_biotype=protein_coding
IL1RAPL2	intronic	gene27649	X	86024830	86024830	X.86024830.86024844.294.Insertion.1-6-7.A	ID=gene27649;Dbxref=GeneID:100157100;Name=IL1RAPL2;gbkey=Gene;gene=IL1RAPL2;gene_biotype=protein_coding
IL1RAPL2	intronic	gene27649	X	86139245	86139245	X.86139245.86139246.1880.Insertion.1-6-7.A	ID=gene27649;Dbxref=GeneID:100157100;Name=IL1RAPL2;gbkey=Gene;gene=IL1RAPL2;gene_biotype=protein_coding
IL1RAPL2	intronic	gene27649	X	86386955	86386955	X.86386955.86386967.305.Insertion.1-6-7.A	ID=gene27649;Dbxref=GeneID:100157100;Name=IL1RAPL2;gbkey=Gene;gene=IL1RAPL2;gene_biotype=protein_coding
INPP4B	intronic	gene15419	8	85365573	85366645	8.85365573.85366645.1058.Deletion.1-6-7.A	ID=gene15419;Dbxref=GeneID:100511393;Name=INPP4B;gbkey=Gene;gene=INPP4B;gene_biotype=protein_coding
KCNH7	intronic	gene24157	15	69517858	69517994	15.69517858.69517994.136.Deletion.1-6-7.A	ID=gene24157;Dbxref=GeneID:100623954;Name=KCNH7;gbkey=Gene;gene=KCNH7;gene_biotype=protein_coding
KCNQ5	intronic	gene422	1	52846479	52846740	1.52846479.52846740.293.Deletion.1-6-7.A	ID=gene422;Dbxref=GeneID:100154391;Name=KCNQ5;gbkey=Gene;gene=KCNQ5;gene_biotype=protein_coding
KCTD1	intronic	gene12211	6	111195707	111195707	6.111195707.111195723.299.Insertion.1-6-7.A	ID=gene12211;Dbxref=GeneID:100514526;Name=KCTD1;description=potassium
KIAA1109	intronic	gene15508	8	101772170	101772170	8.101772170.101772180.351.Insertion.1-6-7.A	ID=gene15508;Dbxref=GeneID:100521104;Name=KIAA1109;gbkey=Gene;gene=KIAA1109;gene_biotype=protein_coding
KLHL2	intronic	gene15077	8	43772551	43772921	8.43772551.43772921.382.Deletion.1-6-7.A	ID=gene15077;Dbxref=GeneID:100511391;Name=KLHL2;gbkey=Gene;gene=KLHL2;gene_biotype=protein_coding
KLHL2	intronic	gene15077	8	43855639	43855639	8.43855639.43855640.212.Insertion.1-6-7.A	ID=gene15077;Dbxref=GeneID:100511391;Name=KLHL2;gbkey=Gene;gene=KLHL2;gene_biotype=protein_coding
KLHL20	intronic	gene17303	9	116034138	116034398	9.116034138.116034398.260.Deletion.1-6-7.A	ID=gene17303;Dbxref=GeneID:100623588;Name=KLHL20;gbkey=Gene;gene=KLHL20;gene_biotype=protein_coding
LAMA3	intronic	gene12197	6	108561579	108561701	6.108561579.108561701.118.Deletion.1-6-7.A	ID=gene12197;Dbxref=GeneID:100511642;Name=LAMA3;gbkey=Gene;gene=LAMA3;gene_biotype=protein_coding
LDHB	intronic	gene9415	5	51827956	51827956	5.51827956.51827957.148.Insertion.1-6-7.A	ID=gene9415;Dbxref=GeneID:102161427;Name=LDHB;gbkey=Gene;gene=LDHB;gene_biotype=protein_coding
LINGO2	intronic	gene17903	10	37266454	37266761	10.37266454.37266761.307.Deletion.1-6-7.A	ID=gene17903;Dbxref=GeneID:100622878;Name=LINGO2;gbkey=Gene;gene=LINGO2;gene_biotype=protein_coding
LOC100153087	intronic	gene27608	X	83358279	83358279	X.83358279.83358280.104.Insertion.1-6-7.A	ID=gene27608;Dbxref=GeneID:100153087;Name=LOC100153087;gbkey=Gene;gene=LOC100153087;gene_biotype=protein_coding
LOC100513450	downstream	gene27298	X	43497182	43498917	X.43497182.43498917.1728.Deletion.1-6-7.A	ID=gene27298;Dbxref=GeneID:100513450;Name=LOC100513450;gbkey=Gene;gene=LOC100513450;gene_biotype=protein_coding
LOC100520228	exonic	gene27511	X	64416970	64418034	X.64416970.64418034.1064.Deletion.1-6-7.A	ID=gene27511;Dbxref=GeneID:100520228;Name=LOC100520228;gbkey=Gene;gene=LOC100520228;gene_biotype=protein_coding
LOC100525318	intronic	gene26468	18	14023721	14023998	18.14023721.14023998.277.Deletion.1-6-7.A	ID=gene26468;Dbxref=GeneID:100525318;Name=LOC100525318;gbkey=Gene;gene=LOC100525318;gene_biotype=protein_coding
LOC100624650	ncRNA_exonic	gene27479	X	60626456	60627186	X.60626456.60627186.730.Deletion.1-2.A	ID=gene27479;Dbxref=GeneID:100624650;Name=LOC100624650;gbkey=Gene;gene=LOC100624650;gene_biotype=transcribed_pseudogene;pseudo=true
LOC100625134	intronic	gene18246	11	3898460	3898624	11.3898460.3898624.164.Deletion.1-6-7.A	ID=gene18246;Dbxref=GeneID:100625134;Name=LOC100625134;gbkey=Gene;gene=LOC100625134;gene_biotype=protein_coding
LOC100625850	upstream	gene9462	5	57778481	57778481	5.57778481.57778482.106.Insertion.1-6-7.A	ID=gene9462;Dbxref=GeneID:100625850;Name=LOC100625850;gbkey=Gene;gene=LOC100625850;gene_biotype=protein_coding
LRGUK	intronic	gene26485	18	15040959	15041062	18.15040959.15041062.103.Deletion.1-6-7.A	ID=gene26485;Dbxref=GeneID:100526023;Name=LRGUK;gbkey=Gene;gene=LRGUK;gene_biotype=protein_coding
LRRC4C	intronic	gene3122	2	20908885	20909170	2.20908885.20909170.285.Deletion.1-6-7.A	ID=gene3122;Dbxref=GeneID:106509370;Name=LRRC4C;gbkey=Gene;gene=LRRC4C;gene_biotype=protein_coding
MAP2K4	intronic	gene20109	12	56415413	56415413	12.56415413.56415425.296.Insertion.1-6-7.A	ID=gene20109;Dbxref=GeneID:100520100;Name=MAP2K4;gbkey=Gene;gene=MAP2K4;gene_biotype=protein_coding
MAP7D3	intronic	gene27883	X	111399969	111400077	X.111399969.111400077.108.Deletion.1-6-7.A	ID=gene27883;Dbxref=GeneID:100520289;Name=MAP7D3;gbkey=Gene;gene=MAP7D3;gene_biotype=protein_coding
MFSD6	intronic	gene24357	15	95036023	95036325	15.95036023.95036325.314.Deletion.1-6-7.A	ID=gene24357;Dbxref=GeneID:100037960;Name=MFSD6;description=major
MTMR12	intronic	gene24890	16	18521186	18521314	16.18521186.18521314.128.Deletion.1-6-7.A	ID=gene24890;Dbxref=GeneID:102167243;Name=MTMR12;gbkey=Gene;gene=MTMR12;gene_biotype=protein_coding
MTMR8	intronic	gene27382	X	50968212	50968326	X.50968212.50968326.101.Deletion.1-2.A	ID=gene27382;Dbxref=GeneID:100514555;Name=MTMR8;gbkey=Gene;gene=MTMR8;gene_biotype=protein_coding
MUM1L1	downstream	gene27654	X	86815454	86815733	X.86815454.86815733.279.Deletion.1-6-7.A	ID=gene27654;Dbxref=GeneID:100739251;Name=MUM1L1;gbkey=Gene;gene=MUM1L1;gene_biotype=protein_coding
NCKAP5	intronic	gene23823	15	19029983	19029983	15.19029983.19029996.331.Insertion.1-6-7.A	ID=gene23823;Dbxref=GeneID:100513689;Name=NCKAP5;gbkey=Gene;gene=NCKAP5;gene_biotype=protein_coding
NCKAP5	intronic	gene23823	15	19301994	19301994	15.19301994.19301999.983.Insertion.1-6-7.A	ID=gene23823;Dbxref=GeneID:100513689;Name=NCKAP5;gbkey=Gene;gene=NCKAP5;gene_biotype=protein_coding
NCOA1	intronic	gene6762	3	114083322	114083322	3.114083322.114083333.290.Insertion.1-6-7.A	ID=gene6762;Dbxref=GeneID:574068;Name=NCOA1;description=nuclear
NDFIP1	intronic	gene5010	2	143706609	143706923	2.143706609.143706923.314.Deletion.1-6-7.A	ID=gene5010;Dbxref=GeneID:100628119;Name=NDFIP1;description=Nedd4
NHSL2	UTR3	gene27447	X	58028249	58028558	X.58028249.58028558.309.Deletion.1-6-7.A	ID=gene27447;Dbxref=GeneID:100151779;Name=NHSL2;gbkey=Gene;gene=NHSL2;gene_biotype=protein_coding
NKAIN3	intronic	gene7493	4	71545122	71545122	4.71545122.71545127.592.Insertion.1-6-7.A	ID=gene7493;Dbxref=GeneID:100157871;Name=NKAIN3;gbkey=Gene;gene=NKAIN3;gene_biotype=protein_coding
NPSR1	intronic	gene26670	18	39196640	39196640	18.39196640.39196641.278.Insertion.1-6-7.A	ID=gene26670;Dbxref=GeneID:100217399;Name=NPSR1;gbkey=Gene;gene=NPSR1;gene_biotype=protein_coding
NRK	intronic	gene27652	X	86644071	86644344	X.86644071.86644344.273.Deletion.1-6-7.A	ID=gene27652;Dbxref=GeneID:100515181;Name=NRK;gbkey=Gene;gene=NRK;gene_biotype=protein_coding
NSMCE2	intronic	gene7090	4	14519847	14520135	4.14519847.14520135.288.Deletion.1-6-7.A	ID=gene7090;Dbxref=GeneID:106509960;Name=NSMCE2;gbkey=Gene;gene=NSMCE2;gene_biotype=protein_coding
NTM	intronic	gene16827	9	58273067	58273067	9.58273067.58273069.373.Insertion.1-6-7.A	ID=gene16827;Dbxref=GeneID:100519556;Name=NTM;gbkey=Gene;gene=NTM;gene_biotype=protein_coding
OPCML	intronic	gene16829	9	59370845	59371161	9.59370845.59371161.316.Deletion.1-6-7.A	ID=gene16829;Dbxref=GeneID:100738337;Name=OPCML;gbkey=Gene;gene=OPCML;gene_biotype=protein_coding
OPHN1	intronic	gene27396	X	54610228	54610506	X.54610228.54610506.287.Deletion.1-2.A	ID=gene27396;Dbxref=GeneID:100515117;Name=OPHN1;gbkey=Gene;gene=OPHN1;gene_biotype=protein_coding
OPHN1	intronic	gene27396	X	54180784	54180784	X.54180784.54180785.130.Insertion.1-2.A	ID=gene27396;Dbxref=GeneID:100515117;Name=OPHN1;gbkey=Gene;gene=OPHN1;gene_biotype=protein_coding
OPHN1	intronic	gene27396	X	54537627	54537627	X.54537627.54537661.177.Insertion.1-2.A	ID=gene27396;Dbxref=GeneID:100515117;Name=OPHN1;gbkey=Gene;gene=OPHN1;gene_biotype=protein_coding
OPHN1	intronic	gene27396	X	54590593	54590593	X.54590593.54590601.296.Insertion.1-2.A	ID=gene27396;Dbxref=GeneID:100515117;Name=OPHN1;gbkey=Gene;gene=OPHN1;gene_biotype=protein_coding
PCCA	intronic	gene18654	11	69080579	69080579	11.69080579.69080580.280.Insertion.1-6-7.A	ID=gene18654;Dbxref=GeneID:100524103;Name=PCCA;gbkey=Gene;gene=PCCA;gene_biotype=protein_coding
PCDH11X	intronic	gene27561	X	74945966	74946254	X.74945966.74946254.288.Deletion.1-2.A	ID=gene27561;Dbxref=GeneID:414736;Name=PCDH11X;gbkey=Gene;gene=PCDH11X;gene_biotype=protein_coding
PCDH11X	intronic	gene27561	X	74525367	74525691	X.74525367.74525691.324.Deletion.1-6-7.A	ID=gene27561;Dbxref=GeneID:414736;Name=PCDH11X;gbkey=Gene;gene=PCDH11X;gene_biotype=protein_coding
PCDH11X	intronic	gene27561	X	74690416	74690727	X.74690416.74690727.311.Deletion.1-6-7.A	ID=gene27561;Dbxref=GeneID:414736;Name=PCDH11X;gbkey=Gene;gene=PCDH11X;gene_biotype=protein_coding
PCDH11X	intronic	gene27561	X	75016814	75017137	X.75016814.75017137.323.Deletion.1-6-7.A	ID=gene27561;Dbxref=GeneID:414736;Name=PCDH11X;gbkey=Gene;gene=PCDH11X;gene_biotype=protein_coding
PCDH11X	intronic	gene27561	X	74515169	74515169	X.74515169.74515186.172.Insertion.1-6-7.A	ID=gene27561;Dbxref=GeneID:414736;Name=PCDH11X;gbkey=Gene;gene=PCDH11X;gene_biotype=protein_coding
PCDH11X	intronic	gene27561	X	74891797	74891797	X.74891797.74891829.292.Insertion.1-6-7.A	ID=gene27561;Dbxref=GeneID:414736;Name=PCDH11X;gbkey=Gene;gene=PCDH11X;gene_biotype=protein_coding
PCDH11X	UTR3	gene27561	X	75188513	75188513	X.75188513.75188514.322.Insertion.1-6-7.A	ID=gene27561;Dbxref=GeneID:414736;Name=PCDH11X;gbkey=Gene;gene=PCDH11X;gene_biotype=protein_coding
PCSK7	intronic	gene16576	9	44572779	44573088	9.44572779.44573088.309.Deletion.1-6-7.A	ID=gene16576;Dbxref=GeneID:100523009;Name=PCSK7;gbkey=Gene;gene=PCSK7;gene_biotype=protein_coding
PDE7A	upstream	gene7478	4	68777179	68777179	4.68777179.68777183.269.Insertion.1-6-7.A	ID=gene7478;Dbxref=GeneID:100127143;Name=PDE7A;gbkey=Gene;gene=PDE7A;gene_biotype=protein_coding
PFKFB1	intronic	gene27353	X	47829144	47829886	X.47829144.47829886.742.Deletion.1-2.A	ID=gene27353;Dbxref=GeneID:100233197;Name=PFKFB1;description=6-phosphofructo-2-kinase/fructose-2%2C6-biphosphatase
PHF8	intronic	gene27342	X	46694324	46694324	X.46694324.46694325.1411.Insertion.1-2.A	ID=gene27342;Dbxref=GeneID:100520413;Name=PHF8;gbkey=Gene;gene=PHF8;gene_biotype=protein_coding
PHKA1	intronic	gene27455	X	58528690	58528960	X.58528690.58528960.270.Deletion.1-6-7.A	ID=gene27455;Dbxref=GeneID:100525092;Name=PHKA1;gbkey=Gene;gene=PHKA1;gene_biotype=protein_coding
PKN2	intronic	gene8523	4	127681846	127681846	4.127681846.127681872.172.Insertion.1-6-7.A	ID=gene8523;Dbxref=GeneID:100154766;Name=PKN2;gbkey=Gene;gene=PKN2;gene_biotype=protein_coding
PLCL1	intronic	gene24396	15	102049096	102049096	15.102049096.102049103.2193.Insertion.1-6-7.A	ID=gene24396;Dbxref=GeneID:100521161;Name=PLCL1;gbkey=Gene;gene=PLCL1;gene_biotype=protein_coding
POP4	intronic	gene10534	6	39740909	39741202	6.39740909.39741202.293.Deletion.1-6-7.A	ID=gene10534;Dbxref=GeneID:100523065;Name=POP4;gbkey=Gene;gene=POP4;gene_biotype=protein_coding
PPEF1	intronic	gene27028	X	15133563	15133870	X.15133563.15133870.307.Deletion.1-6-7.A	ID=gene27028;Dbxref=GeneID:100623891;Name=PPEF1;gbkey=Gene;gene=PPEF1;gene_biotype=protein_coding
PPEF1	intronic	gene27028	X	15211087	15211353	X.15211087.15211353.266.Deletion.1-6-7.A	ID=gene27028;Dbxref=GeneID:100623891;Name=PPEF1;gbkey=Gene;gene=PPEF1;gene_biotype=protein_coding
PTPRD	intronic	gene1701	1	213440172	213440172	1.213440172.213440186.292.Insertion.1-6-7.A	ID=gene1701;Dbxref=GeneID:100627072;Name=PTPRD;gbkey=Gene;gene=PTPRD;gene_biotype=protein_coding
PTPRN2	intronic	gene26251	18	951236	951529	18.951236.951529.279.Deletion.1-6-7.A	ID=gene26251;Dbxref=GeneID:102158899;Name=PTPRN2;gbkey=Gene;gene=PTPRN2;gene_biotype=protein_coding
PTPRZ1	intronic	gene26599	18	25056720	25056720	18.25056720.25056721.130.Insertion.1-6-7.A	ID=gene26599;Dbxref=GeneID:100511294;Name=PTPRZ1;gbkey=Gene;gene=PTPRZ1;gene_biotype=protein_coding
RFTN1	intronic	gene20253	13	3634377	3634549	13.3634377.3634549.136.Deletion.1-6-7.A	ID=gene20253;Dbxref=GeneID:100155924;Name=RFTN1;gbkey=Gene;gene=RFTN1;gene_biotype=protein_coding
RNF214	intronic	gene16577	9	44603888	44604197	9.44603888.44604197.309.Deletion.1-6-7.A	ID=gene16577;Dbxref=GeneID:100510972;Name=RNF214;gbkey=Gene;gene=RNF214;gene_biotype=protein_coding
ROBO1	intronic	gene21782	13	175403262	175403262	13.175403262.175403266.274.Insertion.1-6-7.A	ID=gene21782;Dbxref=GeneID:100517310;Name=ROBO1;gbkey=Gene;gene=ROBO1;gene_biotype=protein_coding
RPS4X	upstream	gene27451	X	58155750	58156065	X.58155750.58156065.270.Deletion.1-6-7.A	ID=gene27451;Dbxref=GeneID:397611;Name=RPS4X;description=ribosomal
RPS6KA6	intronic	gene27525	X	67269038	67269038	X.67269038.67269039.232.Insertion.1-6-7.A	ID=gene27525;Dbxref=GeneID:100522294;Name=RPS6KA6;gbkey=Gene;gene=RPS6KA6;gene_biotype=protein_coding
RRAGB	intronic	gene27361	X	48298279	48298279	X.48298279.48298288.304.Insertion.1-2.A	ID=gene27361;Dbxref=GeneID:100522720;Name=RRAGB;gbkey=Gene;gene=RRAGB;gene_biotype=protein_coding
SEC23IP	intronic	gene23586	14	129764363	129764363	14.129764363.129764379.301.Insertion.1-6-7.A	ID=gene23586;Dbxref=GeneID:100157013;Name=SEC23IP;gbkey=Gene;gene=SEC23IP;gene_biotype=protein_coding
SEMA3E	intronic	gene17149	9	96733202	96733202	9.96733202.96733214.326.Insertion.1-6-7.A	ID=gene17149;Dbxref=GeneID:100524100;Name=SEMA3E;gbkey=Gene;gene=SEMA3E;gene_biotype=protein_coding
SH3BGRL	intronic	gene27516	X	64643848	64643848	X.64643848.64643851.482.Insertion.1-6-7.A	ID=gene27516;Dbxref=GeneID:100520772;Name=SH3BGRL;gbkey=Gene;gene=SH3BGRL;gene_biotype=protein_coding
SH3BGRL	intronic	gene27516	X	64664464	64664464	X.64664464.64664465.305.Insertion.1-6-7.A	ID=gene27516;Dbxref=GeneID:100520772;Name=SH3BGRL;gbkey=Gene;gene=SH3BGRL;gene_biotype=protein_coding
SHOC2	intronic	gene23500	14	121427652	121427652	14.121427652.121427669.343.Insertion.1-6-7.A	ID=gene23500;Dbxref=GeneID:100155918;Name=SHOC2;gbkey=Gene;gene=SHOC2;gene_biotype=protein_coding
SHPRH	intronic	gene189	1	19685960	19685960	1.19685960.19685962.230.Insertion.1-6-7.A	ID=gene189;Dbxref=GeneID:100154314;Name=SHPRH;gbkey=Gene;gene=SHPRH;gene_biotype=protein_coding
SLAIN2	intronic	gene15025	8	38281594	38281594	8.38281594.38281595.296.Insertion.1-6-7.A	ID=gene15025;Dbxref=GeneID:100519161;Name=SLAIN2;gbkey=Gene;gene=SLAIN2;gene_biotype=protein_coding
SLC16A2	intronic	gene27471	X	59795209	59795209	X.59795209.59795220.550.Insertion.1-6-7.A	ID=gene27471;Dbxref=GeneID:100513513;Name=SLC16A2;gbkey=Gene;gene=SLC16A2;gene_biotype=protein_coding
SPATA7	intronic	gene14583	7	110358434	110358750	7.110358434.110358750.316.Deletion.1-6-7.A	ID=gene14583;Dbxref=GeneID:100153278;Name=SPATA7;description=spermatogenesis
SRPX	intronic	gene27162	X	34170146	34170387	X.34170146.34170387.241.Deletion.1-2.A	ID=gene27162;Dbxref=GeneID:100156108;Name=SRPX;gbkey=Gene;gene=SRPX;gene_biotype=protein_coding
STXBP5	intronic	gene182	1	18373498	18373779	1.18373498.18373779.281.Deletion.1-6-7.A	ID=gene182;Dbxref=GeneID:100152912;Name=STXBP5;gbkey=Gene;gene=STXBP5;gene_biotype=protein_coding
SVIL	intronic	gene17939	10	41304951	41304951	10.41304951.41304961.208.Insertion.1-6-7.A	ID=gene17939;Dbxref=GeneID:100518681;Name=SVIL;gbkey=Gene;gene=SVIL;gene_biotype=protein_coding
SYTL5	intronic	gene27159	X	33824735	33824735	X.33824735.33824736.307.Insertion.1-2.A	ID=gene27159;Dbxref=GeneID:100511543;Name=SYTL5;gbkey=Gene;gene=SYTL5;gene_biotype=protein_coding
TENM3	intronic	gene23950	15	43907028	43907028	15.43907028.43907042.301.Insertion.1-6-7.A	ID=gene23950;Dbxref=GeneID:100512817;Name=TENM3;gbkey=Gene;gene=TENM3;gene_biotype=protein_coding
TMEM132D	intronic	gene22323	14	25377140	25377410	14.25377140.25377410.270.Deletion.1-6-7.A	ID=gene22323;Dbxref=GeneID:100623073;Name=TMEM132D;gbkey=Gene;gene=TMEM132D;gene_biotype=protein_coding
TNFAIP8L1	intronic	gene4166	2	74214436	74214436	2.74214436.74214448.303.Insertion.1-6-7.A	ID=gene4166;Dbxref=GeneID:110259359;Name=TNFAIP8L1;gbkey=Gene;gene=TNFAIP8L1;gene_biotype=protein_coding
TPRG1	intronic	gene21376	13	126857399	126857399	13.126857399.126857400.1468.Insertion.1-6-7.A	ID=gene21376;Dbxref=GeneID:100519924;Name=TPRG1;gbkey=Gene;gene=TPRG1;gene_biotype=protein_coding
TRMT2B	intronic	gene27589	X	82734089	82734089	X.82734089.82734103.302.Insertion.1-6-7.A	ID=gene27589;Dbxref=GeneID:100517798;Name=TRMT2B;gbkey=Gene;gene=TRMT2B;gene_biotype=protein_coding
TRO	exonic	gene27352	X	47770185	47770338	X.47770185.47770338.132.Deletion.1-2.A	ID=gene27352;Dbxref=GeneID:396561;Name=TRO;description=Trophinin;gbkey=Gene;gene=TRO;gene_biotype=protein_coding
UNC5C	intronic	gene15684	8	124289983	124290269	8.124289983.124290269.286.Deletion.1-6-7.A	ID=gene15684;Dbxref=GeneID:100621284;Name=UNC5C;gbkey=Gene;gene=UNC5C;gene_biotype=protein_coding
ZC3H12B	intronic	gene27385	X	51460504	51460941	X.51460504.51460941.437.Deletion.1-2.A	ID=gene27385;Dbxref=GeneID:100623018;Name=ZC3H12B;gbkey=Gene;gene=ZC3H12B;gene_biotype=protein_coding
ZC3H12B	intronic	gene27385	X	51535050	51535050	X.51535050.51535051.315.Insertion.1-2.A	ID=gene27385;Dbxref=GeneID:100623018;Name=ZC3H12B;gbkey=Gene;gene=ZC3H12B;gene_biotype=protein_coding
ZMAT1	intronic	gene27609	X	83427255	83427531	X.83427255.83427531.276.Deletion.1-6-7.A	ID=gene27609;Dbxref=GeneID:100151894;Name=ZMAT1;gbkey=Gene;gene=ZMAT1;gene_biotype=protein_coding
ZMAT1	intronic	gene27609	X	83526570	83526853	X.83526570.83526853.283.Deletion.1-6-7.A	ID=gene27609;Dbxref=GeneID:100151894;Name=ZMAT1;gbkey=Gene;gene=ZMAT1;gene_biotype=protein_coding
ZMAT1	intronic	gene27609	X	83423452	83423452	X.83423452.83423453.202.Insertion.1-6-7.A	ID=gene27609;Dbxref=GeneID:100151894;Name=ZMAT1;gbkey=Gene;gene=ZMAT1;gene_biotype=protein_coding

## Sheet: Table S7
Table S7 19 LncRNAs were influenced by haplotype-related PRE-1 family
Functional regions	LncRNA name	Chromosome	Start	End	SV information
upstream	NONSUSG016877	X	67565931	67565931	X.67565931.67565932.490.Insertion.1-6-7.A
ncRNA_intronic	NONSUSG016906	X	89017735	89017735	X.89017735.89017748.288.Insertion.1-2.A
ncRNA_intronic	NONSUSG017125	X	63334031	63334031	X.63334031.63334032.307.Insertion.1-6-7.A
ncRNA_intronic	NONSUSG016875	X	64040700	64040700	X.64040700.64040704.1141.Insertion.1-6-7.A
ncRNA_intronic	NONSUSG016880	X	69424294	69424294	X.69424294.69424308.1400.Insertion.1-6-7.A
ncRNA_intronic	NONSUSG016888	X	75607837	75607837	X.75607837.75607850.307.Insertion.1-6-7.A
ncRNA_intronic	NONSUSG016888	X	75613627	75613627	X.75613627.75613628.301.Insertion.1-6-7.A
ncRNA_intronic	NONSUSG017132	X	78136493	78136493	X.78136493.78136496.1166.Insertion.1-6-7.A
ncRNA_intronic	NONSUSG017132	X	78192818	78192818	X.78192818.78192819.768.Insertion.1-6-7.A
ncRNA_intronic	NONSUSG017132	X	78341926	78341926	X.78341926.78341938.326.Insertion.1-6-7.A
ncRNA_intronic	NONSUSG017132	X	78483526	78483526	X.78483526.78483527.376.Insertion.1-6-7.A
ncRNA_intronic	NONSUSG016892	X	83358279	83358279	X.83358279.83358280.104.Insertion.1-6-7.A
ncRNA_intronic	NONSUSG016940	X	109481602	109481602	X.109481602.109481615.313.Insertion.1-6-7.A
ncRNA_intronic	NONSUSG000485,NONSUSG001311	1	154762832	154762832	1.154762832.154762833.1022.Insertion.1-6-7.A
ncRNA_intronic	NONSUSG001377	1	183621864	183621864	1.183621864.183621867.110.Insertion.1-6-7.A
ncRNA_intronic	NONSUSG000552	1	186140749	186140749	1.186140749.186140750.3015.Insertion.1-6-7.A
ncRNA_intronic	NONSUSG001586	1	255913044	255913044	1.255913044.255913051.323.Insertion.1-6-7.A
ncRNA_intronic	NONSUSG009182	2	128412375	128412375	2.128412375.128412376.283.Insertion.1-6-7.A
ncRNA_intronic	NONSUSG010540	4	13611549	13611549	4.13611549.13611563.377.Insertion.1-6-7.A
ncRNA_intronic	NONSUSG010723,NONSUSG011282	4	68777179	68777179	4.68777179.68777183.269.Insertion.1-6-7.A
ncRNA_intronic	NONSUSG013389	6	32710272	32710272	6.32710272.32710290.292.Insertion.1-6-7.A
ncRNA_intronic	NONSUSG013542	6	104938543	104938543	6.104938543.104938555.240.Insertion.1-6-7.A
ncRNA_intronic	NONSUSG013542,NONSUSG013580	6	111195707	111195707	6.111195707.111195723.299.Insertion.1-6-7.A
ncRNA_intronic	NONSUSG014657	7	103016102	103016102	7.103016102.103016103.188.Insertion.1-6-7.A
ncRNA_intronic	NONSUSG014217	7	118876645	118876645	7.118876645.118876658.315.Insertion.1-6-7.A
ncRNA_intronic	NONSUSG016258	9	35480171	35480171	9.35480171.35480172.119.Insertion.1-6-7.A
ncRNA_intronic	NONSUSG016258	9	58273067	58273067	9.58273067.58273069.373.Insertion.1-6-7.A
ncRNA_intronic	NONSUSG016258	9	96733202	96733202	9.96733202.96733214.326.Insertion.1-6-7.A
ncRNA_intronic	NONSUSG016258	9	102961424	102961424	9.102961424.102961425.344.Insertion.1-6-7.A
ncRNA_intronic	NONSUSG016044	9	109010029	109010029	9.109010029.109010033.5275.Insertion.1-6-7.A
ncRNA_intronic	NONSUSG002201	10	51679673	51679673	10.51679673.51679691.281.Insertion.1-6-7.A
ncRNA_intronic	NONSUSG002497	11	52182499	52182499	11.52182499.52182500.857.Insertion.1-6-7.A
ncRNA_intronic	NONSUSG002500	11	54415157	54415157	11.54415157.54415166.275.Insertion.1-6-7.A
ncRNA_intronic	NONSUSG003511	12	56415413	56415413	12.56415413.56415425.296.Insertion.1-6-7.A
ncRNA_intronic	NONSUSG006447	15	90649015	90649015	15.90649015.90649029.340.Insertion.1-6-7.A
ncRNA_intronic	NONSUSG006447	15	90688568	90688568	15.90688568.90688581.287.Insertion.1-6-7.A
ncRNA_intronic	NONSUSG006019	15	94579793	94579793	15.94579793.94579809.309.Insertion.1-6-7.A
ncRNA_intronic	NONSUSG006731	16	36592101	36592101	16.36592101.36592116.315.Insertion.1-6-7.A
ncRNA_intronic	NONSUSG006776	16	50046268	50046268	16.50046268.50046270.2421.Insertion.1-6-7.A
ncRNA_intronic	NONSUSG007176,NONSUSG007179,NONSUSG007421	17	11269166	11269166	17.11269166.11269167.285.Insertion.1-6-7.A
ncRNA_intronic	NONSUSG008096	18	39196640	39196640	18.39196640.39196641.278.Insertion.1-6-7.A
ncRNA_intronic	NONSUSG016849	X	47748105	47748216	X.47748105.47748216.111.Deletion.1-2.A
ncRNA_intronic	NONSUSG017096	X	49295354	49295672	X.49295354.49295672.316.Deletion.1-2.A
ncRNA_intronic	NONSUSG017096,NONSUSG017099	X	49424400	49424644	X.49424400.49424644.244.Deletion.1-2.A
ncRNA_intronic	NONSUSG017110	X	56457085	56457626	X.56457085.56457626.538.Deletion.1-2.A
ncRNA_intronic	NONSUSG016867	X	59448399	59448731	X.59448399.59448731.332.Deletion.1-2.A
ncRNA_intronic	NONSUSG001311	1	154691965	154692238	1.154691965.154692238.279.Deletion.1-6-7.A
ncRNA_intronic	NONSUSG008313	2	20908885	20909170	2.20908885.20909170.285.Deletion.1-6-7.A
ncRNA_intronic	NONSUSG008626	2	127236995	127237298	2.127236995.127237298.303.Deletion.1-6-7.A
ncRNA_intronic	NONSUSG010540	4	13818419	13818734	4.13818419.13818734.315.Deletion.1-6-7.A
ncRNA_intronic	XLOC_011884	4	127432275	127432555	4.127432275.127432555.280.Deletion.1-6-7.A
ncRNA_intronic	NONSUSG013389	6	39740909	39741202	6.39740909.39741202.293.Deletion.1-6-7.A
ncRNA_intronic	NONSUSG013542,NONSUSG013565	6	107667011	107667320	6.107667011.107667320.309.Deletion.1-6-7.A
ncRNA_intronic	NONSUSG013542	6	108561579	108561701	6.108561579.108561701.118.Deletion.1-6-7.A
ncRNA_intronic	NONSUSG013542	6	118109667	118109954	6.118109667.118109954.287.Deletion.1-6-7.A
ncRNA_intronic	NONSUSG015706,NONSUSG016258	9	9039165	9039345	9.9039165.9039345.178.Deletion.1-6-7.A
ncRNA_intronic	NONSUSG016258	9	38443116	38443220	9.38443116.38443220.101.Deletion.1-6-7.A
ncRNA_intronic	NONSUSG016258	9	44572779	44573088	9.44572779.44573088.309.Deletion.1-6-7.A
ncRNA_intronic	NONSUSG015859,NONSUSG016258	9	44603888	44604197	9.44603888.44604197.309.Deletion.1-6-7.A
ncRNA_intronic	NONSUSG016258	9	47134156	47134490	9.47134156.47134490.334.Deletion.1-6-7.A
ncRNA_intronic	NONSUSG016258	9	59370845	59371161	9.59370845.59371161.316.Deletion.1-6-7.A
ncRNA_intronic	NONSUSG015962,NONSUSG016258	9	76582044	76582342	9.76582044.76582342.309.Deletion.1-6-7.A
ncRNA_intronic	NONSUSG002004	10	7344418	7344733	10.7344418.7344733.315.Deletion.1-6-7.A
ncRNA_intronic	NONSUSG006240	15	20095803	20095928	15.20095803.20095928.125.Deletion.1-6-7.A
ncRNA_intronic	NONSUSG006463	15	96281313	96281598	15.96281313.96281598.300.Deletion.1-6-7.A
ncRNA_intronic	NONSUSG017117	X	58252466	58252783	X.58252466.58252783.317.Deletion.1-6-7.A
ncRNA_intronic	NONSUSG017119	X	59281659	59281941	X.59281659.59281941.282.Deletion.1-6-7.A
ncRNA_intronic	NONSUSG017119	X	59298341	59298625	X.59298341.59298625.284.Deletion.1-6-7.A
ncRNA_intronic	NONSUSG017119	X	59304365	59304492	X.59304365.59304492.127.Deletion.1-6-7.A
ncRNA_intronic	NONSUSG016867	X	59385848	59386117	X.59385848.59386117.268.Deletion.1-6-7.A
ncRNA_intronic	NONSUSG017127	X	64577804	64578101	X.64577804.64578101.297.Deletion.1-6-7.A
ncRNA_intronic	NONSUSG016878	X	68155808	68156106	X.68155808.68156106.298.Deletion.1-6-7.A
ncRNA_intronic	NONSUSG017132	X	78245825	78253626	X.78245825.78253626.7760.Deletion.1-6-7.A
ncRNA_intronic	NONSUSG017132	X	78383650	78383968	X.78383650.78383968.318.Deletion.1-6-7.A
ncRNA_intronic	NONSUSG016906	X	88980615	88980833	X.88980615.88980833.218.Deletion.1-6-7.A
ncRNA_exonic	NONSUSG016946	X	111399969	111400077	X.111399969.111400077.108.Deletion.1-2.A
intergenic	NONSUSG016813(dist=101085),NONSUSG016815(dist=22033)	X	26101085	26101085	X.26101085.26101104.360.Insertion.1-2.A
intergenic	NONSUSG016823(dist=143868),NONSUSG016824(dist=27144)	X	33824735	33824735	X.33824735.33824736.307.Insertion.1-2.A
intergenic	NONSUSG017064(dist=8679),NONSUSG017063(dist=91035)	X	34980825	34980825	X.34980825.34980838.272.Insertion.1-2.A
intergenic	NONSUSG016842(dist=984888),XLOC_017514(dist=172645)	X	45332882	45332882	X.45332882.45332883.359.Insertion.1-2.A
intergenic	NONSUSG017092(dist=232838),NONSUSG017093(dist=529022)	X	46378374	46378374	X.46378374.46378375.358.Insertion.1-2.A
intergenic	NONSUSG017092(dist=548788),NONSUSG017093(dist=213072)	X	46694324	46694324	X.46694324.46694325.1411.Insertion.1-2.A
intergenic	NONSUSG017092(dist=624826),NONSUSG017093(dist=137034)	X	46770362	46770362	X.46770362.46770363.307.Insertion.1-2.A
intergenic	NONSUSG017093(dist=351255),NONSUSG016882(dist=479541)	X	47264422	47264422	X.47264422.47264437.265.Insertion.1-2.A
intergenic	NONSUSG017093(dist=384919),NONSUSG016882(dist=445877)	X	47298086	47298086	X.47298086.47298101.302.Insertion.1-2.A
intergenic	NONSUSG016849(dist=130148),NONSUSG016850(dist=67035)	X	47897366	47897366	X.47897366.47897379.1091.Insertion.1-2.A
intergenic	NONSUSG016850(dist=235470),NONSUSG017095(dist=204657)	X	48204166	48204166	X.48204166.48204167.1006.Insertion.1-2.A
intergenic	NONSUSG016850(dist=329583),NONSUSG017095(dist=110544)	X	48298279	48298279	X.48298279.48298288.304.Insertion.1-2.A
intergenic	NONSUSG016852(dist=475617),NONSUSG016854(dist=33760)	X	49155472	49155472	X.49155472.49155473.299.Insertion.1-2.A
intergenic	NONSUSG016855(dist=320961),NONSUSG017102(dist=111292)	X	50179718	50179718	X.50179718.50179729.309.Insertion.1-2.A
intergenic	NONSUSG017103(dist=459288),NONSUSG017104(dist=101137)	X	50908816	50908816	X.50908816.50908823.293.Insertion.1-2.A
intergenic	NONSUSG017104(dist=524927),NONSUSG016858(dist=634795)	X	51535050	51535050	X.51535050.51535051.315.Insertion.1-2.A
intergenic	NONSUSG017104(dist=782939),NONSUSG016858(dist=376783)	X	51793062	51793062	X.51793062.51793078.995.Insertion.1-2.A
intergenic	NONSUSG017104(dist=1032360),NONSUSG016858(dist=127362)	X	52042483	52042483	X.52042483.52042484.149.Insertion.1-2.A
intergenic	NONSUSG017106(dist=311988),NONSUSG017107(dist=28573)	X	53579134	53579134	X.53579134.53579135.196.Insertion.1-2.A
intergenic	NONSUSG017107(dist=153895),NONSUSG016859(dist=654658)	X	53764121	53764121	X.53764121.53764122.300.Insertion.1-2.A
intergenic	NONSUSG017107(dist=570558),NONSUSG016859(dist=237995)	X	54180784	54180784	X.54180784.54180785.130.Insertion.1-2.A
intergenic	NONSUSG016859(dist=104472),NONSUSG017108(dist=79000)	X	54537627	54537627	X.54537627.54537661.177.Insertion.1-2.A
intergenic	NONSUSG016859(dist=157438),NONSUSG017108(dist=26034)	X	54590593	54590593	X.54590593.54590601.296.Insertion.1-2.A
intergenic	NONSUSG017109(dist=733181),NONSUSG017110(dist=901463)	X	55553358	55553358	X.55553358.55553374.282.Insertion.1-2.A
intergenic	NONSUSG017109(dist=791546),NONSUSG017110(dist=843098)	X	55611723	55611723	X.55611723.55611736.299.Insertion.1-2.A
intergenic	NONSUSG017109(dist=822967),NONSUSG017110(dist=811677)	X	55643144	55643144	X.55643144.55643145.283.Insertion.1-2.A
intergenic	NONSUSG017109(dist=1083581),NONSUSG017110(dist=551063)	X	55903758	55903758	X.55903758.55903759.476.Insertion.1-2.A
intergenic	NONSUSG017109(dist=1085157),NONSUSG017110(dist=549487)	X	55905334	55905334	X.55905334.55905335.303.Insertion.1-2.A
intergenic	NONSUSG017109(dist=1167324),NONSUSG017110(dist=467320)	X	55987501	55987501	X.55987501.55987522.709.Insertion.1-2.A
intergenic	NONSUSG017109(dist=1190200),NONSUSG017110(dist=444444)	X	56010377	56010377	X.56010377.56010391.390.Insertion.1-2.A
intergenic	NONSUSG017109(dist=1375712),NONSUSG017110(dist=258932)	X	56195889	56195889	X.56195889.56195890.2219.Insertion.1-2.A
intergenic	NONSUSG017109(dist=1402828),NONSUSG017110(dist=231816)	X	56223005	56223005	X.56223005.56223006.194.Insertion.1-2.A
intergenic	NONSUSG016865(dist=151069),NONSUSG017117(dist=42786)	X	58167430	58167430	X.58167430.58167431.255.Insertion.1-2.A
intergenic	NONSUSG017121(dist=859982),NONSUSG016869(dist=183932)	X	60607285	60607285	X.60607285.60607308.313.Insertion.1-2.A
intergenic	NONSUSG017134(dist=493356),NONSUSG017132(dist=613850)	X	77298936	77298936	X.77298936.77298937.316.Insertion.1-2.A
intergenic	NONSUSG016895(dist=314370),NONSUSG017139(dist=48199)	X	84260627	84260627	X.84260627.84260628.286.Insertion.1-2.A
intergenic	NONSUSG017145(dist=798946),NONSUSG016905(dist=411304)	X	87775818	87775818	X.87775818.87775836.281.Insertion.1-2.A
intergenic	NONSUSG016906(dist=88483),NONSUSG016907(dist=1789360)	X	89152703	89152703	X.89152703.89152706.133.Insertion.1-2.A
intergenic	NONSUSG016906(dist=1524492),NONSUSG016907(dist=353351)	X	90588712	90588712	X.90588712.90588713.337.Insertion.1-2.A
intergenic	NONSUSG016782(dist=3235),NONSUSG016783(dist=115687)	X	10314790	10314790	X.10314790.10314804.309.Insertion.1-6-7.A
intergenic	NONSUSG016842(dist=334068),XLOC_017514(dist=823465)	X	44682062	44682062	X.44682062.44682065.208.Insertion.1-6-7.A
intergenic	NONSUSG016863(dist=66482),XLOC_017305(dist=500957)	X	57241012	57241012	X.57241012.57241026.279.Insertion.1-6-7.A
intergenic	NONSUSG016863(dist=541187),XLOC_017305(dist=26252)	X	57715717	57715717	X.57715717.57715719.280.Insertion.1-6-7.A
intergenic	NONSUSG016865(dist=42796),NONSUSG017117(dist=151059)	X	58059157	58059157	X.58059157.58059171.303.Insertion.1-6-7.A
intergenic	NONSUSG017117(dist=117070),NONSUSG017118(dist=743107)	X	58405747	58405747	X.58405747.58405748.286.Insertion.1-6-7.A
intergenic	NONSUSG017121(dist=47906),NONSUSG016869(dist=996008)	X	59795209	59795209	X.59795209.59795220.550.Insertion.1-6-7.A
intergenic	NONSUSG017121(dist=285928),NONSUSG016869(dist=757986)	X	60033231	60033231	X.60033231.60033232.1074.Insertion.1-6-7.A
intergenic	NONSUSG017121(dist=361271),NONSUSG016869(dist=682643)	X	60108574	60108574	X.60108574.60108588.286.Insertion.1-6-7.A
intergenic	NONSUSG017121(dist=504553),NONSUSG016869(dist=539361)	X	60251856	60251856	X.60251856.60251868.284.Insertion.1-6-7.A
intergenic	NONSUSG016869(dist=331828),NONSUSG016870(dist=15365)	X	61136708	61136708	X.61136708.61136714.1653.Insertion.1-6-7.A
intergenic	NONSUSG016872(dist=45603),NONSUSG017123(dist=722842)	X	61661895	61661895	X.61661895.61661896.1171.Insertion.1-6-7.A
intergenic	NONSUSG016872(dist=86665),NONSUSG017123(dist=681780)	X	61702957	61702957	X.61702957.61702958.310.Insertion.1-6-7.A
intergenic	NONSUSG016872(dist=128614),NONSUSG017123(dist=639831)	X	61744906	61744906	X.61744906.61744923.338.Insertion.1-6-7.A
intergenic	NONSUSG016872(dist=274935),NONSUSG017123(dist=493510)	X	61891227	61891227	X.61891227.61891228.301.Insertion.1-6-7.A
intergenic	NONSUSG016872(dist=479213),NONSUSG017123(dist=289232)	X	62095505	62095505	X.62095505.62095506.294.Insertion.1-6-7.A
intergenic	NONSUSG016872(dist=568151),NONSUSG017123(dist=200294)	X	62184443	62184443	X.62184443.62184444.287.Insertion.1-6-7.A
intergenic	NONSUSG017124(dist=359732),NONSUSG016873(dist=94919)	X	62767266	62767266	X.62767266.62767267.133.Insertion.1-6-7.A
intergenic	NONSUSG016873(dist=199429),NONSUSG016874(dist=223419)	X	63065591	63065591	X.63065591.63065592.219.Insertion.1-6-7.A
intergenic	NONSUSG016873(dist=229322),NONSUSG016874(dist=193526)	X	63095484	63095484	X.63095484.63095532.272.Insertion.1-6-7.A
intergenic	NONSUSG016873(dist=241525),NONSUSG016874(dist=181323)	X	63107687	63107687	X.63107687.63107699.1182.Insertion.1-6-7.A
intergenic	NONSUSG016873(dist=404932),NONSUSG016874(dist=17916)	X	63271094	63271094	X.63271094.63271096.160.Insertion.1-6-7.A
intergenic	NONSUSG016873(dist=410248),NONSUSG016874(dist=12600)	X	63276410	63276410	X.63276410.63276411.262.Insertion.1-6-7.A
intergenic	NONSUSG017125(dist=197007),NONSUSG016875(dist=474509)	X	63556640	63556640	X.63556640.63556653.508.Insertion.1-6-7.A
intergenic	NONSUSG017125(dist=279032),NONSUSG016875(dist=392484)	X	63638665	63638665	X.63638665.63638667.113.Insertion.1-6-7.A
intergenic	NONSUSG017125(dist=317663),NONSUSG016875(dist=353853)	X	63677296	63677296	X.63677296.63677305.278.Insertion.1-6-7.A
intergenic	NONSUSG016875(dist=42660),NONSUSG017126(dist=244755)	X	64158438	64158438	X.64158438.64158449.267.Insertion.1-6-7.A
intergenic	NONSUSG016875(dist=131880),NONSUSG017126(dist=155535)	X	64247658	64247658	X.64247658.64247659.110.Insertion.1-6-7.A
intergenic	NONSUSG016875(dist=260049),NONSUSG017126(dist=27366)	X	64375827	64375827	X.64375827.64375828.294.Insertion.1-6-7.A
intergenic	NONSUSG017126(dist=21765),NONSUSG017127(dist=126019)	X	64425597	64425597	X.64425597.64425611.321.Insertion.1-6-7.A
intergenic	NONSUSG017127(dist=26044),NONSUSG016876(dist=83822)	X	64643848	64643848	X.64643848.64643851.482.Insertion.1-6-7.A
intergenic	NONSUSG017127(dist=46660),NONSUSG016876(dist=63206)	X	64664464	64664464	X.64664464.64664465.305.Insertion.1-6-7.A
intergenic	NONSUSG016876(dist=128619),NONE(dist=NONE)	X	64856501	64856501	X.64856501.64856502.296.Insertion.1-6-7.A
intergenic	NONSUSG016876(dist=732398),NONE(dist=NONE)	X	65460280	65460280	X.65460280.65460321.345.Insertion.1-6-7.A
intergenic	NONSUSG016876(dist=847035),NONSUSG016877(dist=1985858)	X	65574917	65574917	X.65574917.65574920.893.Insertion.1-6-7.A
intergenic	NONE(dist=NONE),NONSUSG016877(dist=778650)	X	66782125	66782125	X.66782125.66782142.242.Insertion.1-6-7.A
intergenic	NONE(dist=NONE),NONSUSG016877(dist=725201)	X	66835574	66835574	X.66835574.66835575.279.Insertion.1-6-7.A
intergenic	NONE(dist=NONE),NONSUSG016877(dist=530831)	X	67029944	67029944	X.67029944.67029959.1725.Insertion.1-6-7.A
intergenic	NONE(dist=NONE),NONSUSG016877(dist=334589)	X	67226186	67226186	X.67226186.67226188.1764.Insertion.1-6-7.A
intergenic	NONE(dist=NONE),NONSUSG016877(dist=291737)	X	67269038	67269038	X.67269038.67269039.232.Insertion.1-6-7.A
intergenic	NONE(dist=NONE),NONSUSG016877(dist=130767)	X	67430008	67430008	X.67430008.67430009.278.Insertion.1-6-7.A
intergenic	NONE(dist=NONE),NONSUSG016877(dist=49639)	X	67511136	67511136	X.67511136.67511137.310.Insertion.1-6-7.A
intergenic	NONSUSG016877(dist=449443),NONSUSG016878(dist=129353)	X	68015007	68015007	X.68015007.68015021.2736.Insertion.1-6-7.A
intergenic	NONSUSG016878(dist=46379),NONSUSG016879(dist=190924)	X	68284747	68284747	X.68284747.68284768.295.Insertion.1-6-7.A
intergenic	NONSUSG016879(dist=393498),NONSUSG016880(dist=508012)	X	68872742	68872742	X.68872742.68872755.302.Insertion.1-6-7.A
intergenic	NONSUSG016879(dist=395765),NONSUSG016880(dist=505745)	X	68875009	68875009	X.68875009.68875020.265.Insertion.1-6-7.A
intergenic	NONSUSG016879(dist=507487),NONSUSG016880(dist=394023)	X	68986731	68986731	X.68986731.68986748.307.Insertion.1-6-7.A
intergenic	NONSUSG016879(dist=666231),NONSUSG016880(dist=235279)	X	69145475	69145475	X.69145475.69145476.311.Insertion.1-6-7.A
intergenic	NONSUSG016879(dist=742402),NONSUSG016880(dist=159108)	X	69221646	69221646	X.69221646.69221657.279.Insertion.1-6-7.A
intergenic	NONSUSG016879(dist=786501),NONSUSG016880(dist=115009)	X	69265745	69265745	X.69265745.69265759.330.Insertion.1-6-7.A
intergenic	NONSUSG016880(dist=17448),NONSUSG017130(dist=852280)	X	69587624	69587624	X.69587624.69587629.357.Insertion.1-6-7.A
intergenic	NONSUSG016880(dist=236600),NONSUSG017130(dist=633128)	X	69806776	69806776	X.69806776.69806791.318.Insertion.1-6-7.A
intergenic	NONSUSG016880(dist=761743),NONSUSG017130(dist=107985)	X	70331919	70331919	X.70331919.70331924.2385.Insertion.1-6-7.A
intergenic	NONSUSG017131(dist=112124),NONSUSG016889(dist=1996065)	X	70779642	70779642	X.70779642.70779655.330.Insertion.1-6-7.A
intergenic	NONSUSG017131(dist=804309),NONSUSG016889(dist=1303880)	X	71471827	71471827	X.71471827.71471828.604.Insertion.1-6-7.A
intergenic	NONSUSG017131(dist=810445),NONSUSG016889(dist=1297744)	X	71477963	71477963	X.71477963.71477964.283.Insertion.1-6-7.A
intergenic	NONSUSG017131(dist=1175306),NONSUSG016889(dist=932883)	X	71842824	71842824	X.71842824.71842825.577.Insertion.1-6-7.A
intergenic	NONSUSG017131(dist=1487327),NONSUSG016889(dist=620862)	X	72154845	72154845	X.72154845.72154858.306.Insertion.1-6-7.A
intergenic	NONSUSG017131(dist=1750861),NONSUSG016889(dist=357328)	X	72418379	72418379	X.72418379.72418381.1612.Insertion.1-6-7.A
intergenic	NONSUSG017131(dist=1869069),NONSUSG016889(dist=239120)	X	72536587	72536587	X.72536587.72536588.215.Insertion.1-6-7.A
intergenic	NONE(dist=NONE),NONSUSG016889(dist=105123)	X	72670584	72670584	X.72670584.72670595.300.Insertion.1-6-7.A
intergenic	NONE(dist=NONE),NONSUSG016889(dist=66085)	X	72709622	72709622	X.72709622.72709623.337.Insertion.1-6-7.A
intergenic	NONE(dist=NONE),NONSUSG016889(dist=50734)	X	72724973	72724973	X.72724973.72724974.305.Insertion.1-6-7.A
intergenic	NONSUSG016889(dist=330263),NONSUSG017135(dist=929923)	X	73107528	73107528	X.73107528.73107533.1082.Insertion.1-6-7.A
intergenic	NONSUSG016889(dist=497246),NONSUSG017135(dist=762940)	X	73274511	73274511	X.73274511.73274512.303.Insertion.1-6-7.A
intergenic	NONSUSG016889(dist=533376),NONSUSG017135(dist=726810)	X	73310641	73310641	X.73310641.73310647.522.Insertion.1-6-7.A
intergenic	NONSUSG017135(dist=77531),NONSUSG016888(dist=1357805)	X	74117010	74117010	X.74117010.74117023.295.Insertion.1-6-7.A
intergenic	NONSUSG017135(dist=128797),NONSUSG016888(dist=1306539)	X	74168276	74168276	X.74168276.74168290.300.Insertion.1-6-7.A
intergenic	NONSUSG017135(dist=475690),NONSUSG016888(dist=959646)	X	74515169	74515169	X.74515169.74515186.172.Insertion.1-6-7.A
intergenic	NONSUSG017135(dist=852318),NONSUSG016888(dist=583018)	X	74891797	74891797	X.74891797.74891829.292.Insertion.1-6-7.A
intergenic	NONSUSG017135(dist=1149034),NONSUSG016888(dist=286302)	X	75188513	75188513	X.75188513.75188514.322.Insertion.1-6-7.A
intergenic	NONSUSG017135(dist=1154723),NONSUSG016888(dist=280613)	X	75194202	75194202	X.75194202.75194203.322.Insertion.1-6-7.A
intergenic	NONSUSG016888(dist=54352),NONSUSG016887(dist=48408)	X	75691288	75691288	X.75691288.75691289.188.Insertion.1-6-7.A
intergenic	NONSUSG016887(dist=86969),NONSUSG016886(dist=61436)	X	75827511	75827511	X.75827511.75827522.282.Insertion.1-6-7.A
intergenic	NONSUSG016886(dist=747870),NONSUSG017134(dist=112337)	X	76686036	76686036	X.76686036.76686037.273.Insertion.1-6-7.A
intergenic	NONSUSG017134(dist=141636),NONSUSG017132(dist=965570)	X	76947216	76947216	X.76947216.76947223.163.Insertion.1-6-7.A
intergenic	NONSUSG017134(dist=219727),NONSUSG017132(dist=887479)	X	77025307	77025307	X.77025307.77025309.4006.Insertion.1-6-7.A
intergenic	NONSUSG017134(dist=642744),NONSUSG017132(dist=464462)	X	77448324	77448324	X.77448324.77448338.742.Insertion.1-6-7.A
intergenic	NONSUSG016884(dist=71574),NONSUSG016885(dist=917797)	X	78688665	78688665	X.78688665.78688682.310.Insertion.1-6-7.A
intergenic	NONSUSG016884(dist=72680),NONSUSG016885(dist=916691)	X	78689771	78689771	X.78689771.78689778.311.Insertion.1-6-7.A
intergenic	NONSUSG016884(dist=89142),NONSUSG016885(dist=900229)	X	78706233	78706233	X.78706233.78706244.296.Insertion.1-6-7.A
intergenic	NONSUSG016884(dist=93069),NONSUSG016885(dist=896302)	X	78710160	78710160	X.78710160.78710172.290.Insertion.1-6-7.A
intergenic	NONSUSG016884(dist=96671),NONSUSG016885(dist=892700)	X	78713762	78713762	X.78713762.78713778.312.Insertion.1-6-7.A
intergenic	NONSUSG016884(dist=209952),NONSUSG016885(dist=779419)	X	78827043	78827043	X.78827043.78827044.267.Insertion.1-6-7.A
intergenic	NONSUSG016884(dist=248139),NONSUSG016885(dist=741232)	X	78865230	78865230	X.78865230.78865237.309.Insertion.1-6-7.A
intergenic	NONSUSG016884(dist=284380),NONSUSG016885(dist=704991)	X	78901471	78901471	X.78901471.78901472.104.Insertion.1-6-7.A
intergenic	NONSUSG016884(dist=400784),NONSUSG016885(dist=588587)	X	79017875	79017875	X.79017875.79017877.1300.Insertion.1-6-7.A
intergenic	NONSUSG016884(dist=492339),NONSUSG016885(dist=497032)	X	79109430	79109430	X.79109430.79109431.309.Insertion.1-6-7.A
intergenic	NONSUSG016884(dist=582599),NONSUSG016885(dist=406772)	X	79199690	79199690	X.79199690.79199694.306.Insertion.1-6-7.A
intergenic	NONSUSG016884(dist=834786),NONSUSG016885(dist=154585)	X	79451877	79451877	X.79451877.79451891.317.Insertion.1-6-7.A
intergenic	NONSUSG016885(dist=241539),NONE(dist=NONE)	X	79848480	79848480	X.79848480.79848503.306.Insertion.1-6-7.A
intergenic	NONSUSG016885(dist=346469),NONE(dist=NONE)	X	79953410	79953410	X.79953410.79953411.281.Insertion.1-6-7.A
intergenic	NONSUSG016885(dist=425224),NONE(dist=NONE)	X	80032165	80032165	X.80032165.80032166.300.Insertion.1-6-7.A
intergenic	NONSUSG016885(dist=681349),NONE(dist=NONE)	X	80288290	80288290	X.80288290.80288291.287.Insertion.1-6-7.A
intergenic	NONSUSG016885(dist=1895130),NONSUSG017133(dist=1002927)	X	81502071	81502071	X.81502071.81502072.308.Insertion.1-6-7.A
intergenic	NONSUSG016885(dist=1968752),NONSUSG017133(dist=929305)	X	81575693	81575693	X.81575693.81575694.700.Insertion.1-6-7.A
intergenic	NONSUSG016885(dist=1992882),NONSUSG017133(dist=905175)	X	81599823	81599823	X.81599823.81599824.112.Insertion.1-6-7.A
intergenic	NONE(dist=NONE),NONSUSG017133(dist=891150)	X	81613848	81613848	X.81613848.81613863.298.Insertion.1-6-7.A
intergenic	NONE(dist=NONE),NONSUSG017133(dist=21386)	X	82483612	82483612	X.82483612.82483626.315.Insertion.1-6-7.A
intergenic	NONSUSG017133(dist=225866),NONSUSG016890(dist=423122)	X	82734089	82734089	X.82734089.82734103.302.Insertion.1-6-7.A
intergenic	NONSUSG017133(dist=279738),NONSUSG016890(dist=369250)	X	82787961	82787961	X.82787961.82787962.318.Insertion.1-6-7.A
intergenic	NONSUSG017133(dist=340186),NONSUSG016890(dist=308802)	X	82848409	82848409	X.82848409.82848423.403.Insertion.1-6-7.A
intergenic	NONSUSG017133(dist=342080),NONSUSG016890(dist=306908)	X	82850303	82850303	X.82850303.82850304.304.Insertion.1-6-7.A
intergenic	NONSUSG017133(dist=530306),NONSUSG016890(dist=118682)	X	83038529	83038529	X.83038529.83038542.280.Insertion.1-6-7.A
intergenic	NONSUSG016892(dist=50929),NONSUSG016893(dist=150895)	X	83423452	83423452	X.83423452.83423453.202.Insertion.1-6-7.A
intergenic	NONSUSG016894(dist=13550),NONSUSG016895(dist=155046)	X	83784876	83784876	X.83784876.83784889.209.Insertion.1-6-7.A
intergenic	NONSUSG016894(dist=60983),NONSUSG016895(dist=107613)	X	83832309	83832309	X.83832309.83832323.305.Insertion.1-6-7.A
intergenic	NONSUSG016895(dist=56650),NONSUSG017139(dist=305919)	X	84002907	84002907	X.84002907.84002908.798.Insertion.1-6-7.A
intergenic	NONSUSG016895(dist=79576),NONSUSG017139(dist=282993)	X	84025833	84025833	X.84025833.84025849.357.Insertion.1-6-7.A
intergenic	NONSUSG016897(dist=87825),NONSUSG016899(dist=53073)	X	84614006	84614006	X.84614006.84614007.273.Insertion.1-6-7.A
intergenic	NONSUSG016898(dist=68217),NONSUSG017141(dist=99780)	X	84753064	84753064	X.84753064.84753068.355.Insertion.1-6-7.A
intergenic	NONSUSG016900(dist=251694),NONSUSG016902(dist=171616)	X	85176394	85176394	X.85176394.85176395.246.Insertion.1-6-7.A
intergenic	NONSUSG016900(dist=273602),NONSUSG016902(dist=149708)	X	85198302	85198302	X.85198302.85198303.303.Insertion.1-6-7.A
intergenic	NONSUSG016902(dist=134397),NONSUSG017143(dist=1225621)	X	85562770	85562770	X.85562770.85562784.271.Insertion.1-6-7.A
intergenic	NONSUSG016902(dist=173994),NONSUSG017143(dist=1186024)	X	85602367	85602367	X.85602367.85602368.159.Insertion.1-6-7.A
intergenic	NONSUSG016902(dist=265439),NONSUSG017143(dist=1094579)	X	85693812	85693812	X.85693812.85693813.323.Insertion.1-6-7.A
intergenic	NONSUSG016902(dist=306935),NONSUSG017143(dist=1053083)	X	85735308	85735308	X.85735308.85735312.405.Insertion.1-6-7.A
intergenic	NONSUSG016902(dist=596457),NONSUSG017143(dist=763561)	X	86024830	86024830	X.86024830.86024844.294.Insertion.1-6-7.A
intergenic	NONSUSG016902(dist=710872),NONSUSG017143(dist=649146)	X	86139245	86139245	X.86139245.86139246.1880.Insertion.1-6-7.A
intergenic	NONSUSG016902(dist=958582),NONSUSG017143(dist=401436)	X	86386955	86386955	X.86386955.86386967.305.Insertion.1-6-7.A
intergenic	NONSUSG016902(dist=1065878),NONSUSG017143(dist=294140)	X	86494251	86494251	X.86494251.86494263.298.Insertion.1-6-7.A
intergenic	NONSUSG016906(dist=324621),NONSUSG016907(dist=1553222)	X	89388841	89388841	X.89388841.89388850.3392.Insertion.1-6-7.A
intergenic	NONSUSG016906(dist=649563),NONSUSG016907(dist=1228280)	X	89713783	89713783	X.89713783.89713796.397.Insertion.1-6-7.A
intergenic	NONSUSG016910(dist=159272),NONSUSG016911(dist=162842)	X	94820403	94820403	X.94820403.94820415.275.Insertion.1-6-7.A
intergenic	NONSUSG017205(dist=580893),NONSUSG016928(dist=81082)	X	101302370	101302370	X.101302370.101302385.299.Insertion.1-6-7.A
intergenic	NONSUSG016951(dist=265643),NONSUSG017187(dist=1029599)	X	116241228	116241228	X.116241228.116241243.294.Insertion.1-6-7.A
intergenic	NONSUSG016955(dist=71485),NONSUSG016956(dist=44892)	X	118709349	118709349	X.118709349.118709371.281.Insertion.1-6-7.A
intergenic	NONSUSG016956(dist=87570),NONSUSG017189(dist=7587)	X	118860078	118860078	X.118860078.118860090.288.Insertion.1-6-7.A
intergenic	NONSUSG017189(dist=676900),NONSUSG017190(dist=244189)	X	119602632	119602632	X.119602632.119602633.180.Insertion.1-6-7.A
intergenic	NONSUSG000119(dist=488823),NONSUSG000922(dist=30272)	1	19685960	19685960	1.19685960.19685962.230.Insertion.1-6-7.A
intergenic	NONSUSG000227(dist=192165),NONSUSG000228(dist=120284)	1	64544570	64544570	1.64544570.64544586.388.Insertion.1-6-7.A
intergenic	NONSUSG001154(dist=19365),NONSUSG001155(dist=49452)	1	103880986	103880986	1.103880986.103881016.341.Insertion.1-6-7.A
intergenic	NONSUSG000327(dist=18913),NONSUSG001169(dist=104566)	1	106954699	106954699	1.106954699.106954700.290.Insertion.1-6-7.A
intergenic	NONSUSG000369(dist=149357),NONSUSG000370(dist=264286)	1	118256407	118256407	1.118256407.118256408.158.Insertion.1-6-7.A
intergenic	NONSUSG001205(dist=130827),NONSUSG001206(dist=120588)	1	119720328	119720328	1.119720328.119720331.1418.Insertion.1-6-7.A
intergenic	NONSUSG000376(dist=264025),NONSUSG000377(dist=1017)	1	121411838	121411838	1.121411838.121411840.1111.Insertion.1-6-7.A
intergenic	NONSUSG000526(dist=165976),NONSUSG001359(dist=44985)	1	172988398	172988398	1.172988398.172988413.196.Insertion.1-6-7.A
intergenic	NONSUSG000618(dist=48748),NONSUSG000619(dist=42976)	1	213440172	213440172	1.213440172.213440186.292.Insertion.1-6-7.A
intergenic	NONSUSG000654(dist=363331),NONSUSG001511(dist=193785)	1	232068047	232068047	1.232068047.232068060.225.Insertion.1-6-7.A
intergenic	NONSUSG008210(dist=411252),NONSUSG008781(dist=28453)	2	6008669	6008669	2.6008669.6008670.926.Insertion.1-6-7.A
intergenic	NONSUSG008247(dist=69912),NONSUSG008812(dist=13065)	2	10189907	10189907	2.10189907.10189908.225.Insertion.1-6-7.A
intergenic	NONSUSG008307(dist=98293),NONSUSG008864(dist=48534)	2	18569574	18569574	2.18569574.18569575.274.Insertion.1-6-7.A
intergenic	NONSUSG008885(dist=20703),NONSUSG008886(dist=51919)	2	26314214	26314214	2.26314214.26314225.301.Insertion.1-6-7.A
intergenic	NONSUSG008889(dist=59880),NONSUSG008333(dist=10614)	2	27084525	27084525	2.27084525.27084526.1279.Insertion.1-6-7.A
intergenic	NONSUSG008469(dist=420629),NONSUSG009012(dist=84897)	2	74214436	74214436	2.74214436.74214448.303.Insertion.1-6-7.A
intergenic	NONSUSG009237(dist=112435),NONSUSG008689(dist=39377)	2	142302120	142302120	2.142302120.142302121.182.Insertion.1-6-7.A
intergenic	NONSUSG009598(dist=11779),NONSUSG009599(dist=59265)	3	49874142	49874142	3.49874142.49874146.1646.Insertion.1-6-7.A
intergenic	NONSUSG010285(dist=216288),NONSUSG009704(dist=94560)	3	86438904	86438904	3.86438904.86438918.301.Insertion.1-6-7.A
intergenic	NONSUSG010331(dist=158367),NONSUSG009747(dist=501902)	3	97987972	97987972	3.97987972.97988005.3484.Insertion.1-6-7.A
intergenic	NONSUSG010340(dist=52280),NONSUSG009751(dist=240531)	3	101141632	101141632	3.101141632.101141646.320.Insertion.1-6-7.A
intergenic	NONSUSG009814(dist=68982),NONSUSG010387(dist=192278)	3	114083322	114083322	3.114083322.114083333.290.Insertion.1-6-7.A
intergenic	NONSUSG009872(dist=105676),NONSUSG009873(dist=319873)	3	126843010	126843010	3.126843010.126843014.346.Insertion.1-6-7.A
intergenic	NONSUSG009890(dist=53217),NONSUSG009891(dist=406858)	3	128117058	128117058	3.128117058.128117059.270.Insertion.1-6-7.A
intergenic	NONSUSG010613(dist=209797),NONSUSG011192(dist=138448)	4	35411258	35411258	4.35411258.35411263.677.Insertion.1-6-7.A
intergenic	NONSUSG011290(dist=453359),NONSUSG010733(dist=67309)	4	71545122	71545122	4.71545122.71545127.592.Insertion.1-6-7.A
intergenic	NONSUSG010940(dist=638205),NONSUSG010941(dist=35633)	4	116372296	116372296	4.116372296.116372297.269.Insertion.1-6-7.A
intergenic	NONSUSG011003(dist=45791),NONSUSG011581(dist=60793)	4	127681846	127681846	4.127681846.127681872.172.Insertion.1-6-7.A
intergenic	NONSUSG011773(dist=65889),NONSUSG012202(dist=345624)	5	42877433	42877433	5.42877433.42877448.299.Insertion.1-6-7.A
intergenic	NONSUSG011784(dist=47694),NONSUSG012213(dist=247599)	5	48448012	48448012	5.48448012.48448015.1367.Insertion.1-6-7.A
intergenic	NONSUSG011791(dist=286557),NONSUSG012221(dist=92437)	5	51827956	51827956	5.51827956.51827957.148.Insertion.1-6-7.A
intergenic	NONSUSG012230(dist=260678),NONSUSG011808(dist=28350)	5	57778481	57778481	5.57778481.57778482.106.Insertion.1-6-7.A
intergenic	NONSUSG011879(dist=260034),NONSUSG012303(dist=428002)	5	74537156	74537156	5.74537156.74537168.277.Insertion.1-6-7.A
intergenic	XLOC_014973(dist=143948),NONSUSG014082(dist=228006)	7	82524730	82524730	7.82524730.82524731.312.Insertion.1-6-7.A
intergenic	NONSUSG014865(dist=302419),NONSUSG015303(dist=259248)	8	36955800	36955800	8.36955800.36955816.636.Insertion.1-6-7.A
intergenic	NONSUSG015307(dist=54017),NONSUSG015308(dist=582774)	8	38281594	38281594	8.38281594.38281595.296.Insertion.1-6-7.A
intergenic	NONSUSG014890(dist=113662),NONSUSG014891(dist=829271)	8	43855639	43855639	8.43855639.43855640.212.Insertion.1-6-7.A
intergenic	NONSUSG014964(dist=200286),NONSUSG014965(dist=148835)	8	72787504	72787504	8.72787504.72787505.769.Insertion.1-6-7.A
intergenic	NONSUSG015055(dist=276906),NONSUSG015056(dist=165034)	8	101772170	101772170	8.101772170.101772180.351.Insertion.1-6-7.A
intergenic	NONSUSG015525(dist=749561),NONSUSG015526(dist=390588)	8	114928054	114928054	8.114928054.114928057.794.Insertion.1-6-7.A
intergenic	NONSUSG016065(dist=13752),NONSUSG016066(dist=287585)	9	117826830	117826830	9.117826830.117826836.329.Insertion.1-6-7.A
intergenic	NONSUSG002146(dist=5367),NONSUSG001833(dist=153566)	10	41304951	41304951	10.41304951.41304961.208.Insertion.1-6-7.A
intergenic	NONSUSG002291(dist=163160),NONSUSG001951(dist=48072)	10	65941668	65941668	10.65941668.65941672.244.Insertion.1-6-7.A
intergenic	NONSUSG002635(dist=36242),NONSUSG002634(dist=29980)	11	6012277	6012277	11.6012277.6012278.102.Insertion.1-6-7.A
intergenic	NONSUSG002430(dist=120311),XLOC_002775(dist=17394)	11	22265248	22265248	11.22265248.22265249.272.Insertion.1-6-7.A
intergenic	NONSUSG002773(dist=130074),NONSUSG002774(dist=159745)	11	51997583	51997583	11.51997583.51997584.222.Insertion.1-6-7.A
intergenic	NONSUSG002511(dist=155566),NONSUSG002512(dist=153165)	11	59916432	59916432	11.59916432.59916433.225.Insertion.1-6-7.A
intergenic	NONSUSG002547(dist=5470),NONSUSG002548(dist=208221)	11	69080579	69080579	11.69080579.69080580.280.Insertion.1-6-7.A
intergenic	NONSUSG004327(dist=412031),NONSUSG004328(dist=5350)	13	42195343	42195343	13.42195343.42195356.215.Insertion.1-6-7.A
intergenic	NONSUSG003880(dist=1096333),NONSUSG003881(dist=187160)	13	104284076	104284076	13.104284076.104284090.284.Insertion.1-6-7.A
intergenic	NONSUSG003925(dist=109526),NONSUSG004506(dist=164438)	13	120066988	120066988	13.120066988.120066989.278.Insertion.1-6-7.A
intergenic	NONSUSG003949(dist=381121),NONSUSG004531(dist=38920)	13	126857399	126857399	13.126857399.126857400.1468.Insertion.1-6-7.A
intergenic	NONSUSG003951(dist=64851),NONSUSG003952(dist=7660)	13	127625583	127625583	13.127625583.127625584.287.Insertion.1-6-7.A
intergenic	NONSUSG004576(dist=314962),NONSUSG003998(dist=36437)	13	143282170	143282170	13.143282170.143282172.335.Insertion.1-6-7.A
intergenic	NONSUSG004646(dist=548069),NONSUSG004647(dist=792710)	13	175403262	175403262	13.175403262.175403266.274.Insertion.1-6-7.A
intergenic	NONSUSG004860(dist=31019),NONSUSG005358(dist=396375)	14	32796814	32796814	14.32796814.32796819.2213.Insertion.1-6-7.A
intergenic	NONSUSG005087(dist=336070),NONSUSG005088(dist=321971)	14	92910988	92910988	14.92910988.92911004.299.Insertion.1-6-7.A
intergenic	NONSUSG005161(dist=317446),NONSUSG005685(dist=277814)	14	121427652	121427652	14.121427652.121427669.343.Insertion.1-6-7.A
intergenic	NONSUSG005195(dist=72090),NONSUSG005720(dist=81807)	14	129764363	129764363	14.129764363.129764379.301.Insertion.1-6-7.A
intergenic	XLOC_005873(dist=499335),NONSUSG005196(dist=120938)	14	130574290	130574290	14.130574290.130574311.524.Insertion.1-6-7.A
intergenic	NONSUSG005811(dist=24181),NONSUSG006237(dist=256719)	15	19029983	19029983	15.19029983.19029996.331.Insertion.1-6-7.A
intergenic	NONSUSG006237(dist=13795),NONSUSG006238(dist=119571)	15	19301994	19301994	15.19301994.19301999.983.Insertion.1-6-7.A
intergenic	NONSUSG006304(dist=118754),NONSUSG006305(dist=24797)	15	43907028	43907028	15.43907028.43907042.301.Insertion.1-6-7.A
intergenic	NONSUSG006358(dist=162991),NONSUSG006359(dist=243740)	15	64036556	64036556	15.64036556.64036570.278.Insertion.1-6-7.A
intergenic	NONSUSG006447(dist=112885),NONSUSG006448(dist=543327)	15	90923965	90923965	15.90923965.90923979.281.Insertion.1-6-7.A
intergenic	XLOC_006188(dist=624113),NONSUSG006025(dist=89964)	15	99971272	99971272	15.99971272.99971284.313.Insertion.1-6-7.A
intergenic	NONSUSG006474(dist=67485),NONSUSG006034(dist=35938)	15	102049096	102049096	15.102049096.102049103.2193.Insertion.1-6-7.A
intergenic	NONSUSG006517(dist=180178),NONSUSG006071(dist=62723)	15	115098930	115098930	15.115098930.115098933.493.Insertion.1-6-7.A
intergenic	NONSUSG006524(dist=353306),NONSUSG006525(dist=369005)	15	116957754	116957754	15.116957754.116957776.632.Insertion.1-6-7.A
intergenic	NONSUSG007418(dist=117187),NONSUSG007170(dist=389921)	17	6618995	6618995	17.6618995.6619004.189.Insertion.1-6-7.A
intergenic	NONSUSG007201(dist=58867),NONSUSG007202(dist=359000)	17	15820782	15820782	17.15820782.15820785.1632.Insertion.1-6-7.A
intergenic	NONSUSG007797(dist=118013),NONSUSG008051(dist=111200)	18	25056720	25056720	18.25056720.25056721.130.Insertion.1-6-7.A
intergenic	NONSUSG008097(dist=58401),NONSUSG008099(dist=300069)	18	40008225	40008225	18.40008225.40008226.1526.Insertion.1-6-7.A
intergenic	NONSUSG016768(dist=172857),NONSUSG017027(dist=21899)	X	9479309	9479592	X.9479309.9479592.283.Deletion.1-2.A
intergenic	NONSUSG017029(dist=7339),NONSUSG016782(dist=74148)	X	10236801	10236970	X.10236801.10236970.169.Deletion.1-2.A
intergenic	NONSUSG016793(dist=60280),NONSUSG017035(dist=606926)	X	13116632	13116940	X.13116632.13116940.308.Deletion.1-2.A
intergenic	NONSUSG016824(dist=315033),NONSUSG017060(dist=147520)	X	34170146	34170387	X.34170146.34170387.241.Deletion.1-2.A
intergenic	NONSUSG016830(dist=418187),NONSUSG017072(dist=434022)	X	36492387	36492661	X.36492387.36492661.274.Deletion.1-2.A
intergenic	NONSUSG016830(dist=490139),NONSUSG017072(dist=362162)	X	36564339	36564521	X.36564339.36564521.182.Deletion.1-2.A
intergenic	NONSUSG017092(dist=177375),NONSUSG017093(dist=584188)	X	46322911	46323208	X.46322911.46323208.297.Deletion.1-2.A
intergenic	NONSUSG016849(dist=2967),NONSUSG016850(dist=194063)	X	47770185	47770338	X.47770185.47770338.132.Deletion.1-2.A
intergenic	NONSUSG016849(dist=61926),NONSUSG016850(dist=134515)	X	47829144	47829886	X.47829144.47829886.742.Deletion.1-2.A
intergenic	NONSUSG016849(dist=183299),NONSUSG016850(dist=13604)	X	47950517	47950797	X.47950517.47950797.278.Deletion.1-2.A
intergenic	NONSUSG016850(dist=251353),NONSUSG017095(dist=188644)	X	48220049	48220179	X.48220049.48220179.130.Deletion.1-2.A
intergenic	NONSUSG016851(dist=3042),NONSUSG016852(dist=228166)	X	48434718	48434848	X.48434718.48434848.130.Deletion.1-2.A
intergenic	NONSUSG016855(dist=130842),NONSUSG017102(dist=301155)	X	49989599	49989855	X.49989599.49989855.250.Deletion.1-2.A
intergenic	NONSUSG016855(dist=346681),NONSUSG017102(dist=85271)	X	50205438	50205739	X.50205438.50205739.298.Deletion.1-2.A
intergenic	NONSUSG017103(dist=34709),NONSUSG017104(dist=521657)	X	50484237	50488296	X.50484237.50488296.4058.Deletion.1-2.A
intergenic	NONSUSG017103(dist=518684),NONSUSG017104(dist=41627)	X	50968212	50968326	X.50968212.50968326.101.Deletion.1-2.A
intergenic	NONSUSG017104(dist=193866),NONSUSG016858(dist=965299)	X	51203989	51204546	X.51203989.51204546.550.Deletion.1-2.A
intergenic	NONSUSG017104(dist=450381),NONSUSG016858(dist=708904)	X	51460504	51460941	X.51460504.51460941.437.Deletion.1-2.A
intergenic	NONSUSG017104(dist=1107374),NONSUSG016858(dist=52099)	X	52117497	52117746	X.52117497.52117746.241.Deletion.1-2.A
intergenic	NONSUSG016858(dist=401104),NONSUSG017105(dist=500520)	X	52574847	52575175	X.52574847.52575175.328.Deletion.1-2.A
intergenic	NONSUSG016858(dist=740360),NONSUSG017105(dist=161457)	X	52914103	52914238	X.52914103.52914238.135.Deletion.1-2.A
intergenic	NONSUSG017105(dist=155639),NONSUSG017106(dist=34420)	X	53231883	53232186	X.53231883.53232186.303.Deletion.1-2.A
intergenic	NONSUSG017106(dist=231308),NONSUSG017107(dist=109149)	X	53498454	53498558	X.53498454.53498558.104.Deletion.1-2.A
intergenic	NONSUSG017106(dist=261458),NONSUSG017107(dist=78934)	X	53528604	53528773	X.53528604.53528773.169.Deletion.1-2.A
intergenic	NONSUSG017107(dist=80115),NONSUSG016859(dist=728152)	X	53690341	53690627	X.53690341.53690627.299.Deletion.1-2.A
intergenic	NONSUSG017107(dist=154506),NONSUSG016859(dist=653526)	X	53764732	53765253	X.53764732.53765253.521.Deletion.1-2.A
intergenic	NONSUSG017107(dist=228944),NONSUSG016859(dist=579318)	X	53839170	53839461	X.53839170.53839461.291.Deletion.1-2.A
intergenic	NONSUSG017107(dist=300651),NONSUSG016859(dist=505573)	X	53910877	53913206	X.53910877.53913206.2325.Deletion.1-2.A
intergenic	NONSUSG016859(dist=177073),NONSUSG017108(dist=6121)	X	54610228	54610506	X.54610228.54610506.287.Deletion.1-2.A
intergenic	NONSUSG017109(dist=167917),NONSUSG017110(dist=1466416)	X	54988094	54988405	X.54988094.54988405.311.Deletion.1-2.A
intergenic	NONSUSG017109(dist=735772),NONSUSG017110(dist=898579)	X	55555949	55556242	X.55555949.55556242.293.Deletion.1-2.A
intergenic	NONSUSG017109(dist=885815),NONSUSG017110(dist=748510)	X	55705992	55706311	X.55705992.55706311.279.Deletion.1-2.A
intergenic	NONSUSG017109(dist=956738),NONSUSG017110(dist=677585)	X	55776915	55777236	X.55776915.55777236.321.Deletion.1-2.A
intergenic	NONSUSG017109(dist=1274726),NONSUSG017110(dist=359614)	X	56094903	56095207	X.56094903.56095207.304.Deletion.1-2.A
intergenic	NONSUSG017109(dist=1382844),NONSUSG017110(dist=251528)	X	56203021	56203293	X.56203021.56203293.272.Deletion.1-2.A
intergenic	NONSUSG017113(dist=194742),NONSUSG016862(dist=10514)	X	57120435	57121107	X.57120435.57121107.665.Deletion.1-2.A
intergenic	NONSUSG017121(dist=879153),NONSUSG016869(dist=164031)	X	60626456	60627186	X.60626456.60627186.730.Deletion.1-2.A
intergenic	NONSUSG016877(dist=111241),NONSUSG016878(dist=464017)	X	67676805	67680343	X.67676805.67680343.3539.Deletion.1-2.A
intergenic	NONSUSG016889(dist=7193),NONSUSG017135(dist=1252667)	X	72784458	72784784	X.72784458.72784784.326.Deletion.1-2.A
intergenic	NONSUSG017135(dist=906487),NONSUSG016888(dist=528561)	X	74945966	74946254	X.74945966.74946254.288.Deletion.1-2.A
intergenic	NONSUSG016921(dist=254042),NONSUSG016920(dist=45822)	X	98174434	98174595	X.98174434.98174595.161.Deletion.1-2.A
intergenic	NONSUSG017179(dist=23596),NONSUSG016949(dist=216060)	X	112073739	112074054	X.112073739.112074054.315.Deletion.1-2.A
intergenic	NONSUSG000902(dist=108754),NONSUSG000093(dist=849874)	1	12490180	12490476	1.12490180.12490476.296.Deletion.1-6-7.A
intergenic	NONSUSG000918(dist=43878),NONSUSG000117(dist=138556)	1	18373498	18373779	1.18373498.18373779.281.Deletion.1-6-7.A
intergenic	NONSUSG001034(dist=107705),NONSUSG001035(dist=36261)	1	52846479	52846740	1.52846479.52846740.293.Deletion.1-6-7.A
intergenic	NONSUSG001111(dist=146604),NONSUSG001113(dist=279759)	1	83442338	83442649	1.83442338.83442649.308.Deletion.1-6-7.A
intergenic	NONSUSG001197(dist=155065),NONSUSG001198(dist=1035148)	1	116687877	116688020	1.116687877.116688020.142.Deletion.1-6-7.A
intergenic	NONSUSG001205(dist=98636),NONSUSG001206(dist=152392)	1	119688137	119688524	1.119688137.119688524.401.Deletion.1-6-7.A
intergenic	NONSUSG000614(dist=348138),NONSUSG000615(dist=201519)	1	210506263	210506415	1.210506263.210506415.152.Deletion.1-6-7.A
intergenic	NONSUSG000615(dist=423429),NONSUSG001472(dist=22029)	1	211145523	211146318	1.211145523.211146318.795.Deletion.1-6-7.A
intergenic	NONSUSG001543(dist=600609),NONSUSG000694(dist=625609)	1	244090956	244091380	1.244090956.244091380.424.Deletion.1-6-7.A
intergenic	NONSUSG008891(dist=71818),NONSUSG008337(dist=137186)	2	27631977	27632257	2.27631977.27632257.280.Deletion.1-6-7.A
intergenic	NONSUSG008953(dist=74077),NONSUSG008401(dist=14502)	2	52363500	52363808	2.52363500.52363808.321.Deletion.1-6-7.A
intergenic	NONSUSG009178(dist=22199),NONSUSG008621(dist=296839)	2	126204900	126205201	2.126204900.126205201.301.Deletion.1-6-7.A
intergenic	NONSUSG008694(dist=155510),NONSUSG008695(dist=200260)	2	143706609	143706923	2.143706609.143706923.314.Deletion.1-6-7.A
intergenic	NONSUSG008695(dist=41934),NONSUSG008696(dist=7306)	2	143956267	143956561	2.143956267.143956561.294.Deletion.1-6-7.A
intergenic	NONSUSG009615(dist=189687),NONSUSG010196(dist=111165)	3	54495989	54496610	3.54495989.54496610.586.Deletion.1-6-7.A
intergenic	NONSUSG010239(dist=512798),NONSUSG010240(dist=59039)	3	72065732	72066041	3.72065732.72066041.307.Deletion.1-6-7.A
intergenic	NONSUSG009681(dist=475541),NONSUSG010264(dist=495714)	3	79100737	79101046	3.79100737.79101046.329.Deletion.1-6-7.A
intergenic	NONSUSG009817(dist=35973),NONSUSG010395(dist=19611)	3	115962824	115971156	3.115962824.115971156.8339.Deletion.1-6-7.A
intergenic	NONSUSG011122(dist=23483),NONSUSG010546(dist=180120)	4	14519847	14520135	4.14519847.14520135.288.Deletion.1-6-7.A
intergenic	NONSUSG010727(dist=254097),NONSUSG011285(dist=177662)	4	70269863	70270157	4.70269863.70270157.309.Deletion.1-6-7.A
intergenic	XLOC_011258(dist=126912),NONSUSG010970(dist=102327)	4	124509299	124509606	4.124509299.124509606.307.Deletion.1-6-7.A
intergenic	NONSUSG011778(dist=1208681),NONSUSG011779(dist=162203)	5	45502811	45509709	5.45502811.45509709.6893.Deletion.1-6-7.A
intergenic	NONSUSG012224(dist=272014),NONSUSG011796(dist=415505)	5	53145264	53145595	5.53145264.53145595.346.Deletion.1-6-7.A
intergenic	NONSUSG011913(dist=137466),NONSUSG012341(dist=53146)	5	82491046	82491360	5.82491046.82491360.314.Deletion.1-6-7.A
intergenic	NONSUSG011962(dist=135910),NONSUSG011967(dist=164828)	5	93665290	93665552	5.93665290.93665552.262.Deletion.1-6-7.A
intergenic	NONSUSG012819(dist=370969),NONSUSG013488(dist=95755)	6	81483354	81483658	6.81483354.81483658.304.Deletion.1-6-7.A
intergenic	NONSUSG013826(dist=20746),XLOC_014206(dist=215035)	7	13251282	13251576	7.13251282.13251576.294.Deletion.1-6-7.A
intergenic	NONSUSG014559(dist=157500),NONSUSG014066(dist=239917)	7	75940285	75940407	7.75940285.75940407.103.Deletion.1-6-7.A
intergenic	NONSUSG014668(dist=608229),NONSUSG014669(dist=152623)	7	110358434	110358750	7.110358434.110358750.316.Deletion.1-6-7.A
intergenic	NONSUSG014890(dist=30574),NONSUSG014891(dist=911989)	8	43772551	43772921	8.43772551.43772921.382.Deletion.1-6-7.A
intergenic	NONSUSG015013(dist=220833),NONSUSG015450(dist=77661)	8	85365573	85366645	8.85365573.85366645.1058.Deletion.1-6-7.A
intergenic	NONSUSG015561(dist=4009),NONSUSG015111(dist=193695)	8	124289983	124290269	8.124289983.124290269.286.Deletion.1-6-7.A
intergenic	NONSUSG015568(dist=17778),NONSUSG015116(dist=52374)	8	125660375	125660673	8.125660375.125660673.298.Deletion.1-6-7.A
intergenic	NONSUSG015591(dist=46470),NONSUSG015592(dist=31112)	8	131217452	131217678	8.131217452.131217678.226.Deletion.1-6-7.A
intergenic	NONSUSG016047(dist=57379),NONSUSG016595(dist=69526)	9	110021333	110021633	9.110021333.110021633.300.Deletion.1-6-7.A
intergenic	NONSUSG016057(dist=45616),NONSUSG016614(dist=97798)	9	116034138	116034398	9.116034138.116034398.260.Deletion.1-6-7.A
intergenic	NONSUSG016118(dist=782807),NONSUSG016119(dist=4185)	9	127583298	127583514	9.127583298.127583514.205.Deletion.1-6-7.A
intergenic	NONSUSG002054(dist=73175),NONSUSG002053(dist=32452)	10	16514872	16515170	10.16514872.16515170.298.Deletion.1-6-7.A
intergenic	NONSUSG001822(dist=26742),NONSUSG001823(dist=201765)	10	37266454	37266761	10.37266454.37266761.307.Deletion.1-6-7.A
intergenic	NONSUSG001823(dist=386081),NONSUSG002131(dist=146561)	10	38084641	38084929	10.38084641.38084929.288.Deletion.1-6-7.A
intergenic	NONSUSG002613(dist=1731),NONSUSG002340(dist=112491)	11	3898460	3898624	11.3898460.3898624.164.Deletion.1-6-7.A
intergenic	NONSUSG002734(dist=123480),NONSUSG002735(dist=1050113)	11	27169023	27169418	11.27169023.27169418.393.Deletion.1-6-7.A
intergenic	NONSUSG002839(dist=204259),NONSUSG002558(dist=48585)	11	71904226	71904497	11.71904226.71904497.284.Deletion.1-6-7.A
intergenic	NONSUSG003484(dist=79489),NONSUSG003154(dist=189883)	12	51536982	51537309	12.51536982.51537309.326.Deletion.1-6-7.A
intergenic	NONSUSG004175(dist=375976),NONSUSG003551(dist=40653)	13	3634377	3634549	13.3634377.3634549.136.Deletion.1-6-7.A
intergenic	NONSUSG003707(dist=203152),NONSUSG004326(dist=103375)	13	41205548	41212911	13.41205548.41212911.7376.Deletion.1-6-7.A
intergenic	NONSUSG003919(dist=268916),NONSUSG003920(dist=103521)	13	119013455	119013642	13.119013455.119013642.183.Deletion.1-6-7.A
intergenic	NONSUSG004533(dist=59383),NONSUSG003954(dist=182022)	13	128266216	128266329	13.128266216.128266329.113.Deletion.1-6-7.A
intergenic	NONSUSG003960(dist=94424),NONSUSG004539(dist=266514)	13	130824927	130825210	13.130824927.130825210.283.Deletion.1-6-7.A
intergenic	NONSUSG004608(dist=279273),NONSUSG004609(dist=65320)	13	154292576	154292694	13.154292576.154292694.118.Deletion.1-6-7.A
intergenic	NONSUSG004644(dist=312020),NONSUSG004051(dist=502861)	13	173003772	173004097	13.173003772.173004097.325.Deletion.1-6-7.A
intergenic	NONSUSG004834(dist=421351),NONSUSG005328(dist=458078)	14	25377140	25377410	14.25377140.25377410.270.Deletion.1-6-7.A
intergenic	NONSUSG005193(dist=138080),NONSUSG005718(dist=67753)	14	129151504	129151793	14.129151504.129151793.289.Deletion.1-6-7.A
intergenic	NONSUSG005824(dist=526399),NONSUSG005825(dist=71851)	15	23500296	23500452	15.23500296.23500452.146.Deletion.1-6-7.A
intergenic	NONSUSG006362(dist=195844),NONSUSG005932(dist=5767)	15	65159637	65161529	15.65159637.65161529.1877.Deletion.1-6-7.A
intergenic	NONSUSG005948(dist=32205),NONSUSG006378(dist=263040)	15	69517858	69517994	15.69517858.69517994.136.Deletion.1-6-7.A
intergenic	NONSUSG006443(dist=157896),NONSUSG006009(dist=25004)	15	89106627	89106907	15.89106627.89106907.296.Deletion.1-6-7.A
intergenic	NONSUSG006020(dist=17135),NONSUSG006458(dist=11798)	15	95036023	95036325	15.95036023.95036325.314.Deletion.1-6-7.A
intergenic	NONSUSG006911(dist=93375),NONSUSG006912(dist=39005)	16	18521186	18521314	16.18521186.18521314.128.Deletion.1-6-7.A
intergenic	NONSUSG007122(dist=401275),NONSUSG007123(dist=98475)	16	76892257	76892534	16.76892257.76892534.277.Deletion.1-6-7.A
intergenic	NONSUSG007198(dist=68233),NONSUSG007199(dist=26555)	17	15289063	15289355	17.15289063.15289355.291.Deletion.1-6-7.A
intergenic	NONSUSG007936(dist=307031),XLOC_008155(dist=188446)	18	951236	951529	18.951236.951529.279.Deletion.1-6-7.A
intergenic	NONSUSG007752(dist=22687),NONSUSG007753(dist=10181)	18	14023721	14023998	18.14023721.14023998.277.Deletion.1-6-7.A
intergenic	NONSUSG008012(dist=1616),NONSUSG008013(dist=37001)	18	15040959	15041062	18.15040959.15041062.103.Deletion.1-6-7.A
intergenic	NONSUSG008036(dist=332447),NONSUSG007789(dist=7659)	18	21887694	21887987	18.21887694.21887987.293.Deletion.1-6-7.A
intergenic	NONSUSG008055(dist=151296),NONSUSG008056(dist=718442)	18	25794933	25795229	18.25794933.25795229.296.Deletion.1-6-7.A
intergenic	NONSUSG016785(dist=262131),NONSUSG017030(dist=973802)	X	10700683	10700791	X.10700683.10700791.102.Deletion.1-6-7.A
intergenic	NONSUSG017040(dist=7796),NONSUSG016800(dist=1085170)	X	15133563	15133870	X.15133563.15133870.307.Deletion.1-6-7.A
intergenic	NONSUSG017040(dist=85320),NONSUSG016800(dist=1007687)	X	15211087	15211353	X.15211087.15211353.266.Deletion.1-6-7.A
intergenic	NONSUSG017050(dist=167780),NONSUSG016813(dist=800865)	X	25045692	25046537	X.25045692.25046537.858.Deletion.1-6-7.A
intergenic	NONSUSG017081(dist=172805),NONSUSG017082(dist=114600)	X	43497182	43498917	X.43497182.43498917.1728.Deletion.1-6-7.A
intergenic	NONSUSG016865(dist=11888),NONSUSG017117(dist=181658)	X	58028249	58028558	X.58028249.58028558.309.Deletion.1-6-7.A
intergenic	NONSUSG016865(dist=139389),NONSUSG017117(dist=54151)	X	58155750	58156065	X.58155750.58156065.270.Deletion.1-6-7.A
intergenic	NONSUSG017117(dist=240013),NONSUSG017118(dist=619894)	X	58528690	58528960	X.58528690.58528960.270.Deletion.1-6-7.A
intergenic	NONSUSG017121(dist=286951),NONSUSG016869(dist=756651)	X	60034254	60034566	X.60034254.60034566.312.Deletion.1-6-7.A
intergenic	NONSUSG017121(dist=661559),NONSUSG016869(dist=382061)	X	60408862	60409156	X.60408862.60409156.294.Deletion.1-6-7.A
intergenic	NONSUSG017122(dist=83514),NONSUSG016872(dist=297019)	X	61312038	61312846	X.61312038.61312846.808.Deletion.1-6-7.A
intergenic	NONSUSG017122(dist=318934),NONSUSG016872(dist=62109)	X	61547458	61547756	X.61547458.61547756.298.Deletion.1-6-7.A
intergenic	NONSUSG016872(dist=8574),NONSUSG017123(dist=759563)	X	61624866	61625174	X.61624866.61625174.308.Deletion.1-6-7.A
intergenic	NONSUSG016872(dist=152521),NONSUSG017123(dist=615571)	X	61768813	61769166	X.61768813.61769166.353.Deletion.1-6-7.A
intergenic	NONSUSG016872(dist=179382),NONSUSG017123(dist=588785)	X	61795674	61795952	X.61795674.61795952.278.Deletion.1-6-7.A
intergenic	NONSUSG016872(dist=270742),NONSUSG017123(dist=497419)	X	61887034	61887318	X.61887034.61887318.284.Deletion.1-6-7.A
intergenic	NONSUSG016872(dist=444125),NONSUSG017123(dist=324028)	X	62060417	62060709	X.62060417.62060709.292.Deletion.1-6-7.A
intergenic	NONSUSG016872(dist=543685),NONSUSG017123(dist=224461)	X	62159977	62160276	X.62159977.62160276.299.Deletion.1-6-7.A
intergenic	NONSUSG017124(dist=175828),NONSUSG016873(dist=278049)	X	62583362	62584136	X.62583362.62584136.773.Deletion.1-6-7.A
intergenic	NONSUSG017124(dist=208853),NONSUSG016873(dist=245320)	X	62616387	62616865	X.62616387.62616865.477.Deletion.1-6-7.A
intergenic	NONSUSG016873(dist=112980),NONSUSG016874(dist=302290)	X	62979142	62986720	X.62979142.62986720.7592.Deletion.1-6-7.A
intergenic	NONSUSG016873(dist=326646),NONSUSG016874(dist=95773)	X	63192808	63193237	X.63192808.63193237.389.Deletion.1-6-7.A
intergenic	NONSUSG017125(dist=139961),NONSUSG016875(dist=531226)	X	63499594	63499923	X.63499594.63499923.329.Deletion.1-6-7.A
intergenic	NONSUSG017125(dist=151111),NONSUSG016875(dist=520181)	X	63510744	63510968	X.63510744.63510968.216.Deletion.1-6-7.A
intergenic	NONSUSG016875(dist=139278),NONSUSG017126(dist=147513)	X	64255056	64255680	X.64255056.64255680.624.Deletion.1-6-7.A
intergenic	NONSUSG017126(dist=13138),NONSUSG017127(dist=133582)	X	64416970	64418034	X.64416970.64418034.1064.Deletion.1-6-7.A
intergenic	NONSUSG016876(dist=1147122),NONSUSG016877(dist=1685517)	X	65875004	65875258	X.65875004.65875258.254.Deletion.1-6-7.A
intergenic	NONSUSG016876(dist=1330323),NONSUSG016877(dist=1500513)	X	66058205	66060262	X.66058205.66060262.2037.Deletion.1-6-7.A
intergenic	NONSUSG016876(dist=1869258),NONSUSG016877(dist=963346)	X	66597140	66597429	X.66597140.66597429.289.Deletion.1-6-7.A
intergenic	NONSUSG016876(dist=1925202),NONSUSG016877(dist=907330)	X	66653084	66653445	X.66653084.66653445.355.Deletion.1-6-7.A
intergenic	NONE(dist=NONE),NONSUSG016877(dist=457215)	X	67103251	67103560	X.67103251.67103560.309.Deletion.1-6-7.A
intergenic	NONE(dist=NONE),NONSUSG016877(dist=141991)	X	67418401	67418784	X.67418401.67418784.383.Deletion.1-6-7.A
intergenic	NONSUSG016877(dist=60363),NONSUSG016878(dist=518312)	X	67625927	67626048	X.67625927.67626048.121.Deletion.1-6-7.A
intergenic	NONSUSG016879(dist=298634),NONSUSG016880(dist=602602)	X	68777878	68778152	X.68777878.68778152.274.Deletion.1-6-7.A
intergenic	NONSUSG016879(dist=311048),NONSUSG016880(dist=590149)	X	68790292	68790605	X.68790292.68790605.313.Deletion.1-6-7.A
intergenic	NONSUSG016879(dist=510995),NONSUSG016880(dist=390210)	X	68990239	68990544	X.68990239.68990544.305.Deletion.1-6-7.A
intergenic	NONSUSG016879(dist=515722),NONSUSG016880(dist=383968)	X	68994966	68996786	X.68994966.68996786.1820.Deletion.1-6-7.A
intergenic	NONSUSG016880(dist=643333),NONSUSG017130(dist=226085)	X	70213509	70213819	X.70213509.70213819.310.Deletion.1-6-7.A
intergenic	NONSUSG016880(dist=682673),NONSUSG017130(dist=186774)	X	70252849	70253130	X.70252849.70253130.281.Deletion.1-6-7.A
intergenic	NONSUSG017131(dist=1196912),NONSUSG016889(dist=910944)	X	71864430	71864763	X.71864430.71864763.333.Deletion.1-6-7.A
intergenic	NONSUSG017131(dist=1525399),NONSUSG016889(dist=582619)	X	72192917	72193088	X.72192917.72193088.171.Deletion.1-6-7.A
intergenic	NONSUSG017131(dist=1529825),NONSUSG016889(dist=576868)	X	72197343	72198839	X.72197343.72198839.1487.Deletion.1-6-7.A
intergenic	NONSUSG017131(dist=1826994),NONSUSG016889(dist=275085)	X	72494512	72500622	X.72494512.72500622.6108.Deletion.1-6-7.A
intergenic	NONE(dist=NONE),NONSUSG016889(dist=30599)	X	72743116	72745108	X.72743116.72745108.1991.Deletion.1-6-7.A
intergenic	NONSUSG016889(dist=841292),NONSUSG017135(dist=418609)	X	73618557	73618842	X.73618557.73618842.285.Deletion.1-6-7.A
intergenic	NONSUSG016889(dist=877376),NONSUSG017135(dist=382578)	X	73654641	73654873	X.73654641.73654873.224.Deletion.1-6-7.A
intergenic	NONSUSG017135(dist=2769),NONSUSG016888(dist=1432396)	X	74042248	74042419	X.74042248.74042419.171.Deletion.1-6-7.A
intergenic	NONSUSG017135(dist=485888),NONSUSG016888(dist=949124)	X	74525367	74525691	X.74525367.74525691.324.Deletion.1-6-7.A
intergenic	NONSUSG017135(dist=650937),NONSUSG016888(dist=784088)	X	74690416	74690727	X.74690416.74690727.311.Deletion.1-6-7.A
intergenic	NONSUSG017135(dist=977335),NONSUSG016888(dist=457678)	X	75016814	75017137	X.75016814.75017137.323.Deletion.1-6-7.A
intergenic	NONSUSG017135(dist=1235478),NONSUSG016888(dist=199253)	X	75274957	75275562	X.75274957.75275562.578.Deletion.1-6-7.A
intergenic	NONSUSG016886(dist=560747),NONSUSG017134(dist=299175)	X	76498913	76499198	X.76498913.76499198.300.Deletion.1-6-7.A
intergenic	NONSUSG016884(dist=61369),NONSUSG016885(dist=927896)	X	78678460	78678566	X.78678460.78678566.106.Deletion.1-6-7.A
intergenic	NONSUSG016884(dist=192947),NONSUSG016885(dist=796121)	X	78810038	78810341	X.78810038.78810341.303.Deletion.1-6-7.A
intergenic	NONSUSG016884(dist=462788),NONSUSG016885(dist=526315)	X	79079879	79080147	X.79079879.79080147.268.Deletion.1-6-7.A
intergenic	NONSUSG016884(dist=635015),NONSUSG016885(dist=354054)	X	79252106	79252408	X.79252106.79252408.302.Deletion.1-6-7.A
intergenic	NONSUSG016884(dist=737875),NONSUSG016885(dist=251189)	X	79354966	79355273	X.79354966.79355273.307.Deletion.1-6-7.A
intergenic	NONSUSG016884(dist=793335),NONSUSG016885(dist=195752)	X	79410426	79410710	X.79410426.79410710.299.Deletion.1-6-7.A
intergenic	NONSUSG016884(dist=939794),NONSUSG016885(dist=49285)	X	79556885	79557177	X.79556885.79557177.292.Deletion.1-6-7.A
intergenic	NONSUSG016885(dist=471310),NONE(dist=NONE)	X	80078251	80078420	X.80078251.80078420.169.Deletion.1-6-7.A
intergenic	NONSUSG016885(dist=476322),NONE(dist=NONE)	X	80083263	80083552	X.80083263.80083552.289.Deletion.1-6-7.A
intergenic	NONSUSG016885(dist=528155),NONE(dist=NONE)	X	80135096	80135376	X.80135096.80135376.278.Deletion.1-6-7.A
intergenic	NONSUSG016885(dist=656948),NONE(dist=NONE)	X	80263889	80264055	X.80263889.80264055.166.Deletion.1-6-7.A
intergenic	NONSUSG016885(dist=1039564),NONSUSG017133(dist=1850253)	X	80646505	80654745	X.80646505.80654745.8253.Deletion.1-6-7.A
intergenic	NONSUSG016885(dist=1108869),NONSUSG017133(dist=1788915)	X	80715810	80716083	X.80715810.80716083.272.Deletion.1-6-7.A
intergenic	NONSUSG016885(dist=1565304),NONSUSG017133(dist=1332442)	X	81172245	81172556	X.81172245.81172556.311.Deletion.1-6-7.A
intergenic	NONSUSG016885(dist=1639362),NONSUSG017133(dist=1258409)	X	81246303	81246589	X.81246303.81246589.286.Deletion.1-6-7.A
intergenic	NONSUSG016885(dist=1874798),NONSUSG017133(dist=1023069)	X	81481739	81481929	X.81481739.81481929.190.Deletion.1-6-7.A
intergenic	NONE(dist=NONE),NONSUSG017133(dist=622815)	X	81882005	81882183	X.81882005.81882183.178.Deletion.1-6-7.A
intergenic	NONE(dist=NONE),NONSUSG017133(dist=490506)	X	82014175	82014492	X.82014175.82014492.317.Deletion.1-6-7.A
intergenic	NONE(dist=NONE),NONSUSG017133(dist=197731)	X	82306954	82307267	X.82306954.82307267.313.Deletion.1-6-7.A
intergenic	NONSUSG016890(dist=39501),NONSUSG016891(dist=23526)	X	83199984	83200273	X.83199984.83200273.289.Deletion.1-6-7.A
intergenic	NONSUSG016892(dist=54732),NONSUSG016893(dist=146816)	X	83427255	83427531	X.83427255.83427531.276.Deletion.1-6-7.A
intergenic	NONSUSG016892(dist=154047),NONSUSG016893(dist=47494)	X	83526570	83526853	X.83526570.83526853.283.Deletion.1-6-7.A
intergenic	NONSUSG016895(dist=81812),NONSUSG017139(dist=280473)	X	84028069	84028353	X.84028069.84028353.284.Deletion.1-6-7.A
intergenic	NONSUSG016895(dist=243961),NONSUSG017139(dist=118455)	X	84190218	84190371	X.84190218.84190371.138.Deletion.1-6-7.A
intergenic	NONSUSG016895(dist=334240),NONSUSG017139(dist=28014)	X	84280497	84280812	X.84280497.84280812.315.Deletion.1-6-7.A
intergenic	NONSUSG016896(dist=9806),NONSUSG017140(dist=139915)	X	84355928	84356786	X.84355928.84356786.858.Deletion.1-6-7.A
intergenic	NONSUSG016896(dist=18671),NONSUSG017140(dist=131623)	X	84364793	84365078	X.84364793.84365078.285.Deletion.1-6-7.A
intergenic	NONSUSG016900(dist=61528),NONSUSG016902(dist=361447)	X	84986228	84986563	X.84986228.84986563.335.Deletion.1-6-7.A
intergenic	NONSUSG016900(dist=284614),NONSUSG016902(dist=138421)	X	85209314	85209589	X.85209314.85209589.275.Deletion.1-6-7.A
intergenic	NONSUSG016902(dist=836255),NONSUSG017143(dist=523479)	X	86264628	86264912	X.86264628.86264912.284.Deletion.1-6-7.A
intergenic	NONSUSG016902(dist=952437),NONSUSG017143(dist=407430)	X	86380810	86380961	X.86380810.86380961.151.Deletion.1-6-7.A
intergenic	NONSUSG016902(dist=989924),NONSUSG017143(dist=369823)	X	86418297	86418568	X.86418297.86418568.285.Deletion.1-6-7.A
intergenic	NONSUSG016902(dist=1038123),NONSUSG017143(dist=321613)	X	86466496	86466778	X.86466496.86466778.294.Deletion.1-6-7.A
intergenic	NONSUSG016902(dist=1215698),NONSUSG017143(dist=144047)	X	86644071	86644344	X.86644071.86644344.273.Deletion.1-6-7.A
intergenic	NONSUSG017143(dist=20235),NONSUSG017144(dist=108762)	X	86815454	86815733	X.86815454.86815733.279.Deletion.1-6-7.A
intergenic	NONSUSG017165(dist=975779),NONSUSG016929(dist=490664)	X	103525992	103526947	X.103525992.103526947.967.Deletion.1-6-7.A

## Sheet: Table S8
Table S8 PCR primers used for technical validation of three SVs
Gene name	Sequence forward primer (5´-3´)	Sequence reverse primer (5´-3´)	Product size (bp)	Tm(°C)
TRO	CTCCTTGACTGCCATAACGAA	TCCATCACCAAAACTGGCAT	2018	55
HDX	CAGAAGCACATAAAATCCCT	AGAACTGTGCTATAGTATCCTG	4488	55
LOC100520228	CCCAAGAGGAGCTAATGTCA	TTCCGCATATTTGTAAGTTTCCC	3327	54
